# Supplementary material for: Babesia duncani multi-omics identifies virulence factors and drug targets
Source: Nat Microbiol. 2023 Apr 13;8(5):845–59. doi: 10.1038/s41564-023-01360-8 (PMC10159843; doi:10.1038/s41564-023-01360-8)
Supplement: Supplementary file 4 — Chromatin IP readcounts H3K9me3. B. duncani gene annotation. BdUMGFs with RNA expression levels. [file 41564_2023_1360_MOESM4_ESM.xlsx]

## Sheet: ReadCounts_H3K9me3_IgG
chr1	Start	End	GeneLength	GeneKb	Strand	GeneID	GeneAnnotation	Gene MGF classification	Gene MGF?	H3K9me3_MMRovergenekb_avg	RNAseq_TPM	Avg H3K9ac MMR over gene kb
chr3	1339767	1340029	263	0.263	+	BdWA1_002850	hypothetical protein	None	0	2050.92	17.4302	50.0558
chr3	1338989	1339304	316	0.316	+	BdWA1_002849	hypothetical protein	None	0	1517.55	3.49802	34.2671
contig9	11514	11738	225	0.225	-	BdWA1_003499	hypothetical protein	None	0	1184.96	2.80583	31.7505
contig12	14432	15346	915	0.915	+	BdWA1_003509	hypothetical protein	None	0	1176.02	0	18.2583
contig112	7322	9199	1878	1.878	+	BdWA1_004062	hypothetical protein	None	0	1150.28	0	14.9791
contig12	21972	23849	1878	1.878	+	BdWA1_003512	hypothetical protein	None	0	1141.05	0	16.5693
contig112	2369	4225	1857	1.857	+	BdWA1_004060	hypothetical protein	None	0	1082.4	0	16.2215
contig112	9829	11721	1893	1.893	+	BdWA1_004063	hypothetical protein	None	0	1044.21	0.114831	18.2059
contig141	5984	8317	2334	2.334	+	BdWA1_004154	hypothetical protein	None	0	1041.48	0	12.24
chr3	15537	17420	1884	1.884	-	BdWA1_002263	hypothetical protein	None	0	1036.82	4.67123	20.1846
chr3	10345	15013	4669	4.669	-	BdWA1_002262	hypothetical protein	None	0	1026.76	12.3461	23.5235
contig12	16542	18875	2334	2.334	+	BdWA1_003510	hypothetical protein	None	0	1009.76	0	12.7996
contig112	4431	6806	2376	2.376	+	BdWA1_004061	hypothetical protein	None	0	967.404	0	13.7676
contig12	19081	21456	2376	2.376	+	BdWA1_003511	hypothetical protein	None	0	962.549	0	13.9733
contig36	1080	1489	410	0.41	+	BdWA1_003679	hypothetical protein	None	0	955.771	0	18.1984
contig141	8523	10898	2376	2.376	+	BdWA1_004155	hypothetical protein	None	0	952.832	0.146776	12.5442
contig12	24479	26682	2204	2.204	+	BdWA1_003513	hypothetical protein	None	0	947.002	0	16.7036
chr3	17936	20026	2091	2.091	-	BdWA1_002264	hypothetical protein	None	0	923.595	5.72982	22.4276
chr3	8049	10079	2031	2.031	+	BdWA1_002261	hypothetical protein	OMGF1	1	918.828	404.534	178.844
contig141	10947	12724	1778	1.778	+	BdWA1_004156	hypothetical protein	None	0	879.644	0	13.0469
contig12	2260	2487	228	0.228	+	BdWA1_003507	hypothetical protein	None	0	830.195	3.3707	25.3933
contig120	9636	11556	1921	1.921	+	BdWA1_004090	hypothetical protein	None	0	801.943	0	10.7193
contig36	3706	5253	1548	1.548	-	BdWA1_003680	hypothetical protein	None	0	790.05	3.52452	11.0645
contig9	19770	20179	410	0.41	-	BdWA1_003501	hypothetical protein	None	0	785.675	0	17.5349
contig24	17744	19576	1833	1.833	-	BdWA1_003610	hypothetical protein	None	0	763.185	43.5409	12.3073
chr3	1342541	1342999	459	0.459	+	BdWA1_002852	hypothetical protein	None	0	734.929	1.47953	14.1979
chr4	500607	500864	258	0.258	-	BdWA1_003053	hypothetical protein	None	0	718.259	1.66117	52.6803
contig9	15670	17553	1884	1.884	+	BdWA1_003500	hypothetical protein	None	0	715.841	7.99636	9.84953
chr3	7802	8029	228	0.228	+	BdWA1_002260	hypothetical protein	None	0	709.538	246.474	1199.95
contig141	3874	4788	915	0.915	+	BdWA1_004153	hypothetical protein	None	0	687.58	0	13.3086
contig24	20132	22687	2556	2.556	-	BdWA1_003611	hypothetical protein	None	0	666.651	388.017	8.55154
chr3	1340171	1340420	250	0.25	+	BdWA1_002851	hypothetical protein	None	0	658.456	4.71133	32.0663
chr3	35486	37572	2087	2.087	-	BdWA1_002272	hypothetical protein	None	0	648.053	3.45466	22.9633
chr5	334314	336203	1890	1.89	+	BdWA1_003482	hypothetical protein	None	0	635.229	1.16114	12.7373
chr4	988176	991079	2904	2.904	-	BdWA1_003318	hypothetical protein	None	0	610.519	0.816488	14.6081
chr1	525766	527067	1302	1.302	-	BdWA1_000206	hypothetical protein	None	0	608.929	21.5329	19.2064
chr1	377333	377686	354	0.354	-	BdWA1_000133	hypothetical protein	None	0	602.456	8.39423	26.0022
chr4	984784	987267	2484	2.484	-	BdWA1_003317	hypothetical protein	None	0	601.411	0.845619	13.894
chr1	1693893	1694656	764	0.764	-	BdWA1_000780	hypothetical protein	None	0	600.794	52.3282	34.2832
chr4	24804	56294	31491	31.491	-	BdWA1_002858	hypothetical protein	UMGF1	1	598.157	3.95739	9.50206
chr2	1333009	1334586	1578	1.578	+	BdWA1_002157	hypothetical protein	None	0	580.152	2.52645	16.6744
chr1	348754	349842	1089	1.089	+	BdWA1_000116	hypothetical protein	None	0	579.312	11.3307	20.0817
chr1	1780505	1783057	2553	2.553	-	BdWA1_000828	hypothetical protein	None	0	574.964	2.05948	16.7733
chr5	66600	68339	1740	1.74	+	BdWA1_003352	hypothetical protein	None	0	574.211	237.509	8.31316
chr1	524724	525711	988	0.988	-	BdWA1_000205	hypothetical protein	None	0	573.469	1.85331	18.7586
chr2	1330775	1332352	1578	1.578	+	BdWA1_002156	hypothetical protein	None	0	569.511	2.35157	18.1299
chr1	2085211	2086275	1065	1.065	+	BdWA1_001003	hypothetical protein	None	0	556.386	14.4882	25.5271
chr4	101988	104324	2337	2.337	+	BdWA1_002863	hypothetical protein	OMGF1	1	553.874	49.2884	16.4345
chr1	378217	379322	1106	1.106	-	BdWA1_000134	hypothetical protein	None	0	553.831	6.29513	18.0304
chr5	70049	72033	1985	1.985	+	BdWA1_003353	hypothetical protein	UMGF2	1	552.949	141.909	10.2539
chr1	521319	523846	2528	2.528	-	BdWA1_000204	hypothetical protein	None	0	552.607	13.9388	15.3897
chr4	498733	500235	1503	1.503	-	BdWA1_003052	hypothetical protein	None	0	552.575	4.1501	18.9588
chr1	346687	347691	1005	1.005	+	BdWA1_000115	hypothetical protein	None	0	544.176	8.44613	23.6719
chr1	1340822	1342054	1233	1.233	+	BdWA1_000609	hypothetical protein	None	0	543.019	0.807092	18.6167
chr4	981485	983875	2391	2.391	-	BdWA1_003316	hypothetical protein	None	0	542.676	2.97146	16.3181
chr4	962863	964317	1455	1.455	-	BdWA1_003304	6-Cysteine (6-Cys) domain|6-Cysteine (6-Cys) domain superfamily	OMGF3	1	539.766	4.38182	14.1248
chr5	337708	350881	13174	13.174	+	BdWA1_003483	hypothetical protein	UMGF1	1	538.219	8.68229	9.24443
chr1	2141039	2142084	1046	1.046	+	BdWA1_001032	hypothetical protein	None	0	537.294	8.76071	18.9721
chr1	694336	695019	684	0.684	-	BdWA1_000298	hypothetical protein	None	0	534.372	3.50255	32.6761
chr4	727710	728846	1137	1.137	-	BdWA1_003175	hypothetical protein	None	0	533.964	1.57421	16.0031
chr1	1763791	1766337	2547	2.547	+	BdWA1_000821	hypothetical protein	None	0	533.386	1.77742	16.2524
chr4	1035208	1035396	189	0.189	+	BdWA1_003339	hypothetical protein	None	0	532.866	24.1609	66.6574
chr1	1766812	1769352	2541	2.541	+	BdWA1_000822	hypothetical protein	None	0	532.747	1.71549	15.5391
chr5	305055	305855	801	0.801	+	BdWA1_003467	hypothetical protein	None	0	531.337	3.27772	14.6378
contig93	5735	6046	312	0.312	-	BdWA1_004001	hypothetical protein	None	0	529.879	0.259414	10.6273
chr1	1347077	1348312	1236	1.236	+	BdWA1_000612	hypothetical protein	None	0	528.649	0.545694	18.0738
chr1	695905	696984	1080	1.08	-	BdWA1_000299	hypothetical protein	None	0	525.7	3.56439	21.1687
chr1	1344993	1346225	1233	1.233	+	BdWA1_000611	hypothetical protein	None	0	521.889	0.894615	19.3785
chr1	1760773	1763316	2544	2.544	+	BdWA1_000820	hypothetical protein	None	0	521.123	0.858399	16.1054
chr1	697894	698502	609	0.609	-	BdWA1_000300	hypothetical protein	None	0	520.383	0.405035	21.8668
chr3	649743	650459	717	0.717	-	BdWA1_002598	hypothetical protein	None	0	517.762	0.487011	17.6341
chr1	1342906	1344141	1236	1.236	+	BdWA1_000610	hypothetical protein	None	0	513.218	0.566275	21.6266
chr2	952047	957638	5592	5.592	-	BdWA1_001963	hypothetical protein	None	0	512.098	5.29774	16.8069
chr3	651646	652362	717	0.717	-	BdWA1_002599	hypothetical protein	None	0	511.992	0.089232	16.089
contig7	13860	15599	1740	1.74	+	BdWA1_003493	hypothetical protein	None	0	510.864	8.17436	6.36631
chr1	1628818	1631763	2946	2.946	-	BdWA1_000752	hypothetical protein	None	0	508.488	2.87479	18.3717
chr1	1274437	1276053	1617	1.617	+	BdWA1_000570	hypothetical protein	None	0	498.766	33.1242	24.23
chr3	470610	471782	1173	1.173	-	BdWA1_002507	hypothetical protein	None	0	497.157	1.56907	18.885
chr1	519536	520554	1019	1.019	-	BdWA1_000203	hypothetical protein	None	0	497.097	10.6481	16.9604
chr1	107938	119902	11965	11.965	-	BdWA1_000004	hypothetical protein	UMGF1	1	496.9	4.01945	10.3836
chr1	375614	376519	906	0.906	-	BdWA1_000132	hypothetical protein	None	0	496.081	10.6343	24.8213
chr2	1417156	1417909	754	0.754	+	BdWA1_002197	hypothetical protein	None	0	493.573	66.1683	20.1442
chr1	1543178	1543888	711	0.711	+	BdWA1_000716	hypothetical protein	None	0	492.492	1.3617	24.6614
chr4	10921	24592	13672	13.672	-	BdWA1_002857	hypothetical protein	UMGF1	1	489.472	10.3543	7.35422
chr1	2104337	2105409	1073	1.073	-	BdWA1_001011	hypothetical protein	None	0	488.949	3.14813	23.8985
chr2	49133	50110	978	0.978	-	BdWA1_001508	hypothetical protein	None	0	487.228	44.3607	20.9842
chr3	655453	656889	1437	1.437	-	BdWA1_002601	hypothetical protein	None	0	485.459	4.15295	10.2668
chr4	724998	727226	2229	2.229	-	BdWA1_003174	hypothetical protein	None	0	482.805	0.908814	18.936
chr2	1335243	1336091	849	0.849	+	BdWA1_002158	hypothetical protein	None	0	478.49	0.578351	15.6582
chr1	2168282	2169058	777	0.777	+	BdWA1_001047	hypothetical protein	None	0	478.053	0.795634	16.9252
chr1	350903	351954	1052	1.052	+	BdWA1_000117	hypothetical protein	None	0	476.298	5.28921	22.3257
chr1	2392182	2393398	1217	1.217	-	BdWA1_001169	hypothetical protein	None	0	475.303	17.8932	83.4369
chr5	72614	73450	837	0.837	-	BdWA1_003354	hypothetical protein	None	0	474.457	0.745967	12.9372
chr1	2143371	2144992	1622	1.622	+	BdWA1_001033	hypothetical protein	None	0	473.768	12.103	27.1351
chr4	731026	731922	897	0.897	-	BdWA1_003177	hypothetical protein	None	0	472.128	1.14722	17.5518
chr1	698933	700466	1534	1.534	-	BdWA1_000301	Tubulin/FtsZ, 2-layer sandwich domain|Tubulin/FtsZ-like, C-terminal domain|Tubulin, conserved site|Alpha tubulin|Tubulin, C-terminal|Tubulin/FtsZ, GTPase domain superfamily|Tubulin/FtsZ, GTPase domain|Beta tubulin, autoregulation binding site|Tubulin|Tubulin/FtsZ, C-terminal	None	0	471.079	9.9428	45.7251
contig126	2677	4026	1350	1.35	+	BdWA1_004105	hypothetical protein	None	0	471.01	0	7.14967
contig10	12168	13160	993	0.993	-	BdWA1_003504	hypothetical protein	None	0	470.842	1.65034	8.09964
chr5	303322	304611	1290	1.29	+	BdWA1_003466	hypothetical protein	None	0	469.17	1.07678	13.9208
chr2	1407479	1408249	771	0.771	+	BdWA1_002194	hypothetical protein	None	0	468.201	7.60934	37.5746
chr2	467135	467653	519	0.519	-	BdWA1_001717	hypothetical protein	None	0	467.723	0	22.4859
chr1	1777495	1780029	2535	2.535	-	BdWA1_000827	hypothetical protein	None	0	464.304	20.8861	100.2
contig15	14692	16041	1350	1.35	+	BdWA1_003520	hypothetical protein	None	0	462.519	0.063951	7.20235
contig12	4166	6106	1941	1.941	-	BdWA1_003508	hypothetical protein	None	0	462.355	14.1986	5.93577
contig53	7716	9065	1350	1.35	+	BdWA1_003788	hypothetical protein	None	0	461.886	0.074799	7.40191
contig38	15617	16966	1350	1.35	+	BdWA1_003690	hypothetical protein	None	0	460.402	0.266651	7.10722
contig44	170	5088	4919	4.919	-	BdWA1_003734	hypothetical protein	None	0	459.871	0.433666	6.70259
chr1	1688485	1691978	3494	3.494	+	BdWA1_000779	hypothetical protein	None	0	459.833	15.8516	15.6175
chr3	653549	654982	1434	1.434	-	BdWA1_002600	hypothetical protein	None	0	459.662	0.428419	13.2118
chr4	732716	733450	735	0.735	-	BdWA1_003178	hypothetical protein	None	0	458.048	1.03826	19.026
chr2	1410700	1411470	771	0.771	+	BdWA1_002195	hypothetical protein	None	0	457.806	2.70841	41.2198
contig101	8687	10036	1350	1.35	+	BdWA1_004028	hypothetical protein	None	0	456.795	0.194136	7.60341
chr2	1413921	1414691	771	0.771	+	BdWA1_002196	hypothetical protein	None	0	455.232	5.42382	36.6348
chr1	1757752	1760298	2547	2.547	+	BdWA1_000819	hypothetical protein	None	0	454.443	3.67984	37.3193
chr5	46643	48956	2314	2.314	+	BdWA1_003351	hypothetical protein	OMGF1	1	452.876	44.3524	6.62334
contig26	751	2100	1350	1.35	+	BdWA1_003616	hypothetical protein	None	0	452.234	0.369428	7.20041
contig109	9520	10869	1350	1.35	+	BdWA1_004051	hypothetical protein	None	0	452.039	0	7.5629
chr1	2169933	2170724	792	0.792	+	BdWA1_001048	hypothetical protein	None	0	451.893	4.31452	23.9398
contig30	19009	19779	771	0.771	+	BdWA1_003643	hypothetical protein	None	0	451.298	0	39.5796
chr1	1844107	1845203	1097	1.097	+	BdWA1_000861	hypothetical protein	None	0	451.135	3.60529	18.9199
chr1	1853731	1854548	818	0.818	-	BdWA1_000867	hypothetical protein	None	0	450.9	23.3794	62.2936
chr1	2138892	2139849	958	0.958	+	BdWA1_001031	hypothetical protein	None	0	449.104	34.8377	23.4581
chr3	468065	469306	1242	1.242	-	BdWA1_002506	hypothetical protein	None	0	448.395	5.03946	14.9408
chr1	1277098	1278675	1578	1.578	+	BdWA1_000571	hypothetical protein	None	0	448.334	34.3782	33.1038
chr2	958536	961130	2595	2.595	-	BdWA1_001964	hypothetical protein	None	0	447.966	0.488342	12.5549
chr1	427245	428465	1221	1.221	-	BdWA1_000159	hypothetical protein	None	0	447.416	0.272095	17.9079
contig14	17492	18841	1350	1.35	+	BdWA1_003519	hypothetical protein	None	0	446.371	2.04927	6.78472
chr3	32248	34991	2744	2.744	-	BdWA1_002271	hypothetical protein	None	0	445.755	15.5375	347.04
contig115	13383	14104	722	0.722	+	BdWA1_004072	hypothetical protein	None	0	444.876	0.046976	7.42316
chr1	528061	528613	553	0.553	-	BdWA1_000207	hypothetical protein	None	0	441.574	7.33776	61.5618
chr4	961043	962497	1455	1.455	-	BdWA1_003303	hypothetical protein	OMGF3	1	440.824	2.46507	15.5875
chr3	662702	663910	1209	1.209	-	BdWA1_002604	hypothetical protein	None	0	438.9	8.23751	33.9317
chr4	496675	497700	1026	1.026	-	BdWA1_003051	hypothetical protein	None	0	438.238	2.49929	22.894
chr1	1786551	1789098	2548	2.548	-	BdWA1_000830	hypothetical protein	None	0	435.463	9.47569	11.9123
chr1	1769827	1772370	2544	2.544	+	BdWA1_000823	hypothetical protein	None	0	435.362	3.12211	64.0107
chr4	516539	523290	6752	6.752	-	BdWA1_003058	Membrane attack complex component/perforin (MACPF) domain	None	0	435.311	8.02593	68.7901
contig77	12500	13849	1350	1.35	+	BdWA1_003926	hypothetical protein	None	0	434.979	0.25466	6.61932
chr3	657360	658793	1434	1.434	-	BdWA1_002602	hypothetical protein	None	0	431.71	1.45566	11.878
chr4	723562	724596	1035	1.035	-	BdWA1_003173	hypothetical protein	None	0	430.719	2.82862	16.2859
chr3	595088	595504	417	0.417	+	BdWA1_002575	hypothetical protein	None	0	430.341	2.18495	23.8319
contig124	1464	3238	1775	1.775	+	BdWA1_004098	hypothetical protein	None	0	429.313	0.836954	6.87014
chr3	596079	596678	600	0.6	+	BdWA1_002576	hypothetical protein	None	0	429.083	1.10229	16.2822
contig111	783	2723	1941	1.941	-	BdWA1_004059	hypothetical protein	None	0	428.736	1.77478	5.43287
chr1	1783533	1786076	2544	2.544	-	BdWA1_000829	hypothetical protein	None	0	428.533	11.6713	15.0203
contig10	18413	20353	1941	1.941	-	BdWA1_003505	hypothetical protein	None	0	428.264	2.15245	5.93577
chr1	1544332	1544931	600	0.6	+	BdWA1_000717	hypothetical protein	None	0	427.815	3.0967	28.0876
chr2	464492	464980	489	0.489	-	BdWA1_001716	hypothetical protein	None	0	425.172	0.611621	24.481
chr4	86071	98685	12615	12.615	-	BdWA1_002860	hypothetical protein	UMGF1	1	424.506	62.994	9.95659
chr3	598270	598845	576	0.576	+	BdWA1_002578	hypothetical protein	None	0	423.293	0.75745	21.9612
chr5	306658	308028	1371	1.371	+	BdWA1_003468	hypothetical protein	None	0	422.212	1.04802	12.3988
chr4	729786	730547	762	0.762	-	BdWA1_003176	hypothetical protein	None	0	421.665	1.50221	19.9561
chr3	373883	374499	617	0.617	-	BdWA1_002459	hypothetical protein	None	0	421.332	0.886457	16.9566
chr4	964778	966208	1431	1.431	-	BdWA1_003305	6-Cysteine (6-Cys) domain|6-Cysteine (6-Cys) domain superfamily	OMGF3	1	420.814	2.41754	12.3793
chr4	734023	734916	894	0.894	-	BdWA1_003179	hypothetical protein	None	0	417.585	0.798423	14.5304
contig7	25231	25534	304	0.304	-	BdWA1_003494	hypothetical protein	None	0	416.209	0	9.0696
chr5	300188	302677	2490	2.49	+	BdWA1_003465	hypothetical protein	None	0	415.772	1.14882	12.7347
chr2	1336842	1338314	1473	1.473	+	BdWA1_002159	hypothetical protein	None	0	415.026	0.962362	13.3459
contig13	19130	20758	1629	1.629	+	BdWA1_003517	hypothetical protein	None	0	414.204	0.594804	5.09544
chr3	1335273	1335588	316	0.316	+	BdWA1_002848	hypothetical protein	None	0	413.804	1.12698	11.4808
chr1	2742365	2744547	2183	2.183	-	BdWA1_001346	Membrane attack complex component/perforin (MACPF) domain	None	0	409.364	8.57859	15.314
contig93	2911	4539	1629	1.629	+	BdWA1_004000	hypothetical protein	None	0	407.687	0.244168	5.79494
chr2	962059	964548	2490	2.49	-	BdWA1_001965	hypothetical protein	None	0	406.744	0.798074	15.1979
chr1	516759	517562	804	0.804	-	BdWA1_000202	hypothetical protein	None	0	406.574	1.79573	19.9106
chr2	1090210	1091196	987	0.987	+	BdWA1_002027	K Homology domain, type 1 superfamily	None	0	406.2	5.13107	27.7559
contig9	24401	26029	1629	1.629	+	BdWA1_003502	hypothetical protein	None	0	406.089	1.44986	4.98465
chr2	1328255	1329955	1701	1.701	+	BdWA1_002155	hypothetical protein	None	0	406.068	5.75972	20.3252
chr3	394359	395070	712	0.712	+	BdWA1_002470	Membrane attack complex component/perforin (MACPF) domain	None	0	405.323	0.793297	21.8802
chr4	1054914	1055162	249	0.249	+	BdWA1_003341	hypothetical protein	None	0	403.729	0	7.55479
chr4	56463	85859	29397	29.397	-	BdWA1_002859	hypothetical protein	UMGF1	1	403.215	4.42934	7.02307
chr3	659264	662398	3135	3.135	-	BdWA1_002603	hypothetical protein	None	0	401.934	1.35737	12.3854
contig123	4632	5867	1236	1.236	+	BdWA1_004097	hypothetical protein	None	0	400.309	0.734037	3.96583
chr2	1287716	1294860	7145	7.145	+	BdWA1_002135	hypothetical protein	None	0	399.585	20.105	15.3164
chr3	599350	599946	597	0.597	+	BdWA1_002579	hypothetical protein	None	0	394.764	0.346035	17.9747
chr1	429323	430756	1434	1.434	-	BdWA1_000160	hypothetical protein	None	0	390.696	0.631072	18.6511
chr4	798463	800079	1617	1.617	+	BdWA1_003218	Peptidase S8, subtilisin-related|Peptidase S8/S53 domain superfamily|Peptidase S8, subtilisin, His-active site|Peptidase S8/S53 domain	None	0	389.607	1.9154	75.4664
chr1	322210	323508	1299	1.299	-	BdWA1_000101	hypothetical protein	None	0	388.694	2.13514	22.9736
chr1	1835513	1836721	1209	1.209	+	BdWA1_000858	hypothetical protein	None	0	387.487	4.81355	27.9357
chr1	231153	233012	1860	1.86	+	BdWA1_000054	AP2/ERF domain	None	0	387.17	8.95574	61.535
chr4	104647	105271	625	0.625	-	BdWA1_002864	hypothetical protein	None	0	386.464	146.802	82.9695
contig66	14351	15204	854	0.854	-	BdWA1_003860	hypothetical protein	None	0	385.616	0	12.6565
contig20	1897	4574	2678	2.678	+	BdWA1_003568	hypothetical protein	None	0	385.067	11.9613	4.93628
contig14	514	2558	2045	2.045	+	BdWA1_003518	hypothetical protein	None	0	384.513	3.71876	5.61715
chr1	70775	107647	36873	36.873	-	BdWA1_000003	hypothetical protein	UMGF1	1	382.952	7.0438	6.00371
chr3	597179	597778	600	0.6	+	BdWA1_002577	hypothetical protein	None	0	381.998	0.298055	14.6882
chr4	735756	736484	729	0.729	-	BdWA1_003180	hypothetical protein	None	0	381.83	0.638659	30.2027
contig12	20	843	824	0.824	-	BdWA1_003506	hypothetical protein	None	0	381.491	0	6.29648
chr1	2396010	2396932	923	0.923	-	BdWA1_001170	hypothetical protein	None	0	380.946	0.442707	15.6595
chr4	795430	796355	926	0.926	+	BdWA1_003216	hypothetical protein	None	0	380.543	5.18829	34.5528
chr1	718278	719313	1036	1.036	-	BdWA1_000309	hypothetical protein	None	0	378.339	1.68665	20.7447
chr1	1530570	1532165	1596	1.596	+	BdWA1_000710	hypothetical protein	None	0	377.617	26.287	27.2449
chr4	1055520	1055773	254	0.254	+	BdWA1_003342	hypothetical protein	None	0	376.433	0	11.2051
chr2	468269	468904	636	0.636	-	BdWA1_001718	hypothetical protein	None	0	374.917	2.97546	18.5565
chr1	2275689	2284694	9006	9.006	+	BdWA1_001112	ClpP/crotonase-like domain superfamily|EGF-like domain|Growth factor receptor cysteine-rich domain superfamily|Kringle-like fold|ATP-dependent Clp protease proteolytic subunit|Clp protease proteolytic subunit /Translocation-enhancing protein TepA|Tyrosine-protein kinase ephrin type A/B receptor-like	None	0	374.794	29.5017	19.9291
chr1	1349164	1350408	1245	1.245	+	BdWA1_000613	hypothetical protein	None	0	374.591	1.78932	22.222
contig134	3213	5524	2312	2.312	+	BdWA1_004136	hypothetical protein	None	0	373.661	1.50443	4.29356
chr3	1011041	1012684	1644	1.644	+	BdWA1_002768	hypothetical protein	None	0	371.681	1.16891	18.7186
contig135	12555	13276	722	0.722	+	BdWA1_004137	hypothetical protein	None	0	368.025	0	4.51303
chr3	1420237	1420699	463	0.463	+	BdWA1_002853	hypothetical protein	None	0	366.742	5.90694	7.92815
chr1	1962795	1963884	1090	1.09	+	BdWA1_000929	hypothetical protein	None	0	366.621	1.2433	47.6159
chr4	817694	819313	1620	1.62	+	BdWA1_003230	hypothetical protein	None	0	365.804	10.9016	22.4071
contig109	2684	4624	1941	1.941	+	BdWA1_004050	hypothetical protein	None	0	365.362	0.105637	5.01683
chr3	795690	797132	1443	1.443	-	BdWA1_002667	6-Cysteine (6-Cys) domain|6-Cysteine (6-Cys) domain superfamily	OMGF3	1	364.615	2.62927	21.1909
contig106	11678	13618	1941	1.941	+	BdWA1_004040	hypothetical protein	None	0	362.97	0.012708	5.51973
contig98	338	15490	15153	15.153	-	BdWA1_004022	hypothetical protein	None	0	361.569	0.629995	6.09136
chr3	373084	373853	770	0.77	-	BdWA1_002458	Membrane attack complex component/perforin (MACPF) domain	None	0	361.084	2.52434	35.1939
chr4	959138	960616	1479	1.479	-	BdWA1_003302	6-Cysteine (6-Cys) domain|6-Cysteine (6-Cys) domain superfamily	OMGF3	1	360.825	1.60838	13.6832
contig38	8781	10721	1941	1.941	+	BdWA1_003689	hypothetical protein	None	0	359.675	1.98645	4.37378
chr1	2166608	2167381	774	0.774	+	BdWA1_001046	hypothetical protein	None	0	358.514	1.17816	21.4559
chr1	2739829	2742140	2312	2.312	+	BdWA1_001345	Membrane attack complex component/perforin (MACPF) domain	None	0	358.422	2.91742	81.7959
chr2	83751	85235	1485	1.485	+	BdWA1_001524	hypothetical protein	None	0	358.132	1.74151	36.6026
contig53	880	2820	1941	1.941	+	BdWA1_003787	hypothetical protein	None	0	354.39	0.065527	4.24111
chr4	1747	10201	8455	8.455	-	BdWA1_002856	hypothetical protein	UMGF1	1	353.339	6.97287	5.45954
chr3	526429	528361	1933	1.933	-	BdWA1_002538	hypothetical protein	None	0	351.636	16.6201	23.5762
chr2	1192241	1192789	549	0.549	+	BdWA1_002083	hypothetical protein	None	0	344.849	3.54948	32.9235
contig6	32297	32623	327	0.327	-	BdWA1_003488	hypothetical protein	None	0	344.319	28.5656	7.21509
chr3	375982	377814	1833	1.833	+	BdWA1_002460	OST-HTH/LOTUS domain|OST-HTH associated domain|LOTUS-like domain	None	0	342.911	8.97622	17.3434
chr2	518827	520062	1236	1.236	+	BdWA1_001745	Zinc finger, NHR/GATA-type|Zinc finger, GATA-type	None	0	339.816	1.44899	25.0559
chr3	313554	315245	1692	1.692	-	BdWA1_002420	hypothetical protein	None	0	339.675	2.57354	36.7209
chr5	330659	332729	2071	2.071	-	BdWA1_003481	hypothetical protein	None	0	339.096	27.3411	92.6015
chr2	65244	67820	2577	2.577	-	BdWA1_001518	WD repeat-containing protein WDR44/Dgr2|WD40 repeat|WD40/YVTN repeat-like-containing domain superfamily|WD40-repeat-containing domain superfamily	None	0	338.408	9.85032	59.6943
chr2	181052	182431	1380	1.38	-	BdWA1_001579	hypothetical protein	None	0	336.774	1.01772	15.354
contig57	13010	13753	744	0.744	+	BdWA1_003812	hypothetical protein	None	0	335.795	3.92772	13.4459
chr1	820882	822640	1759	1.759	-	BdWA1_000365	hypothetical protein	None	0	334.903	3.54501	107.988
chr5	310130	311536	1407	1.407	+	BdWA1_003469	hypothetical protein	None	0	334.774	1.26993	13.4405
contig119	1623	12675	11053	11.053	+	BdWA1_004089	hypothetical protein	None	0	334.53	4.04347	4.60468
chr2	1418592	1419797	1206	1.206	+	BdWA1_002198	hypothetical protein	None	0	334.323	67.4881	14.5348
contig63	583	4424	3842	3.842	+	BdWA1_003846	hypothetical protein	None	0	333.358	0.504998	34.759
chr3	814160	815344	1185	1.185	-	BdWA1_002678	hypothetical protein	None	0	332.41	20.3786	30.3207
chr1	1640766	1642796	2031	2.031	+	BdWA1_000759	Armadillo-like helical|Armadillo-type fold	None	0	331.823	2.59914	19.767
chr3	737262	738962	1701	1.701	-	BdWA1_002644	hypothetical protein	None	0	331.214	5.93419	16.4356
contig107	4028	5560	1533	1.533	+	BdWA1_004041	hypothetical protein	None	0	327.11	1.07906	5.22033
chr2	637606	640150	2545	2.545	-	BdWA1_001804	HAP2/GCS1|Generative cell specific-1/HAP2 domain	None	0	326.54	8.95476	32.9735
contig13	9061	11001	1941	1.941	+	BdWA1_003516	hypothetical protein	None	0	325.681	2.62941	4.54346
chr3	600448	601047	600	0.6	+	BdWA1_002580	hypothetical protein	None	0	325.579	15.4076	51.0123
chr3	735195	736895	1701	1.701	-	BdWA1_002643	hypothetical protein	None	0	324.29	10.5963	15.6306
chr1	960830	962410	1581	1.581	-	BdWA1_000422	Inner membrane complex protein	None	0	322.948	3.84149	78.5601
chr1	2825798	2827595	1798	1.798	-	BdWA1_001384	hypothetical protein	None	0	321.543	12.8404	42.9794
chr1	2101541	2103034	1494	1.494	-	BdWA1_001010	hypothetical protein	None	0	319.562	53.0462	20.0694
chr3	549630	551737	2108	2.108	+	BdWA1_002548	hypothetical protein	None	0	318.892	27.6236	19.5018
contig46	10601	15809	5209	5.209	+	BdWA1_003744	hypothetical protein	None	0	318.756	0.157909	5.0881
chr1	1621259	1627433	6175	6.175	-	BdWA1_000751	hypothetical protein	None	0	318.729	0.85648	60.6502
chr3	1015252	1016957	1706	1.706	+	BdWA1_002770	hypothetical protein	None	0	318.517	4.41305	16.4442
contig116	11215	13155	1941	1.941	+	BdWA1_004073	hypothetical protein	None	0	316.831	0.135819	4.8234
chr3	647851	649272	1422	1.422	-	BdWA1_002597	hypothetical protein	None	0	316.322	18.442	83.8794
chr3	816021	816860	840	0.84	-	BdWA1_002679	hypothetical protein	None	0	316.284	0.906645	22.8925
contig113	10203	12143	1941	1.941	+	BdWA1_004065	hypothetical protein	None	0	315.065	0.249399	4.16577
contig78	94	1641	1548	1.548	+	BdWA1_003927	hypothetical protein	None	0	314.918	1.19559	4.75896
chr3	392981	394104	1124	1.124	+	BdWA1_002469	Membrane attack complex component/perforin (MACPF) domain	None	0	313.437	2.62759	18.132
contig89	12919	13482	564	0.564	+	BdWA1_003988	hypothetical protein	None	0	313.348	7.39398	5.98054
chr4	1035802	1036301	500	0.5	+	BdWA1_003340	hypothetical protein	None	0	312.966	11.4667	12.948
chr2	1046798	1062124	15327	15.327	-	BdWA1_002011	P-loop containing nucleoside triphosphate hydrolase|Dynein heavy chain AAA lid domain superfamily|Dynein heavy chain, linker|Clathrin/coatomer adaptor, adaptin-like, N-terminal|Armadillo-like helical|Dynein heavy chain, domain 2, N-terminal|Dynein heavy chain, linker, subdomain 3|TBP domain superfamily|Armadillo-type fold|Dynein heavy chain, coiled coil stalk|Dynein heavy chain|Dynein heavy chain…	None	0	312.702	20.7171	51.2883
chr1	374435	375022	588	0.588	-	BdWA1_000131	hypothetical protein	None	0	312.49	1.26374	89.1827
chr3	1246535	1246708	174	0.174	+	BdWA1_002843	hypothetical protein	None	0	312.265	40.5617	654.2
chr2	190732	192366	1635	1.635	-	BdWA1_001585	hypothetical protein	None	0	310.776	1.59447	18.111
chr2	10306	12246	1941	1.941	+	BdWA1_001498	hypothetical protein	OMGF1	1	309.514	2.77754	4.21905
chr3	793460	794905	1446	1.446	-	BdWA1_002666	6-Cysteine (6-Cys) domain|6-Cysteine (6-Cys) domain superfamily	OMGF3	1	307.113	13.1484	22.4897
contig85	8022	9146	1125	1.125	-	BdWA1_003964	hypothetical protein	None	0	306.221	1.97264	7.03219
chr1	2923656	2925600	1945	1.945	-	BdWA1_001440	hypothetical protein	None	0	302.076	6.3067	19.4331
chr1	425153	426559	1407	1.407	-	BdWA1_000158	hypothetical protein	None	0	301.747	2.56889	17.1894
chr1	1364625	1365797	1173	1.173	+	BdWA1_000621	WD40/YVTN repeat-like-containing domain superfamily|WD40-repeat-containing domain superfamily	None	0	300.992	10.6747	26.0444
chr1	1672641	1674803	2163	2.163	-	BdWA1_000770	hypothetical protein	OMGF1	1	298.678	293.702	236.655
chr3	1325146	1325337	192	0.192	+	BdWA1_002847	hypothetical protein	None	0	295.784	5.16699	9.36538
contig8	8966	10186	1221	1.221	+	BdWA1_003497	hypothetical protein	None	0	292.886	0	4.25623
chr3	593947	594483	537	0.537	+	BdWA1_002574	hypothetical protein	None	0	292.085	0.700495	20.8306
contig94	11461	13771	2311	2.311	+	BdWA1_004004	hypothetical protein	None	0	291.104	0.517996	4.43793
chr2	1403251	1404663	1413	1.413	-	BdWA1_002192	hypothetical protein	None	0	290.862	0	8.09321
contig9	32068	33830	1763	1.763	+	BdWA1_003503	hypothetical protein	None	0	290.615	27.6677	4.12346
contig89	9624	11063	1440	1.44	+	BdWA1_003987	hypothetical protein	None	0	289.043	17.687	14.5587
chr3	1046822	1048249	1428	1.428	-	BdWA1_002792	hypothetical protein	None	0	288.403	1.51953	43.9529
chr3	1421233	1421565	333	0.333	+	BdWA1_002854	hypothetical protein	None	0	286.67	9.69674	8.50326
chr1	1913589	1914884	1296	1.296	+	BdWA1_000894	Protein kinase-like domain superfamily|Protein kinase domain|AGC-kinase, C-terminal|Protein kinase, ATP binding site	None	0	286.149	5.57307	20.756
chr1	2078340	2081774	3435	3.435	+	BdWA1_001001	hypothetical protein	None	0	284.757	1.89802	65.9348
contig30	14781	16193	1413	1.413	-	BdWA1_003641	hypothetical protein	None	0	284.611	0.080738	9.46879
contig132	8952	10484	1533	1.533	+	BdWA1_004134	hypothetical protein	None	0	284.295	0.198113	4.70644
contig6	8501	9859	1359	1.359	+	BdWA1_003486	hypothetical protein	None	0	283.869	1.36696	5.03327
chr1	716929	717593	665	0.665	-	BdWA1_000308	hypothetical protein	None	0	283.754	1.26695	35.4866
contig72	3010	3417	408	0.408	-	BdWA1_003899	hypothetical protein	None	0	283.277	39.444	11.8801
chr1	744720	747977	3258	3.258	-	BdWA1_000320	hypothetical protein	None	0	282.957	0.874801	16.976
chr5	151612	155379	3768	3.768	+	BdWA1_003395	6-Cysteine (6-Cys) domain|Pre-mRNA-splicing factor 38|6-Cysteine (6-Cys) domain superfamily	None	0	282.167	20.6214	85.5258
contig20	22194	23726	1533	1.533	+	BdWA1_003571	hypothetical protein	None	0	282	10.2808	5.33806
chr2	46674	47456	783	0.783	-	BdWA1_001507	hypothetical protein	None	0	281.227	29.1026	184.012
chr2	179061	180743	1683	1.683	-	BdWA1_001578	hypothetical protein	None	0	281.158	2.2415	19.4284
chr2	1230942	1231723	782	0.782	-	BdWA1_002104	AP2/ERF domain|AP2-coincident, C-terminal domain	None	0	279.384	65.2494	45.5295
contig155	5762	9414	3653	3.653	-	BdWA1_004196	hypothetical protein	None	0	279.166	0	4.91681
contig8	3912	5957	2046	2.046	+	BdWA1_003496	hypothetical protein	None	0	278.916	0.351509	3.87086
contig30	17733	18476	744	0.744	+	BdWA1_003642	hypothetical protein	None	0	277.386	0	8.27401
contig144	723	2192	1470	1.47	+	BdWA1_004166	hypothetical protein	None	0	276.369	19.2168	6.50149
chr4	937070	939082	2013	2.013	+	BdWA1_003290	hypothetical protein	None	0	276.306	3.5551	22.3069
contig20	10109	11871	1763	1.763	+	BdWA1_003569	hypothetical protein	None	0	275.964	3.32955	3.54511
contig62	14629	16754	2126	2.126	-	BdWA1_003845	hypothetical protein	None	0	275.753	0.456011	4.13445
chr3	696121	697563	1443	1.443	+	BdWA1_002618	hypothetical protein	UMGF3	1	275.176	0	6.26027
chr5	11119	13860	2742	2.742	-	BdWA1_003347	hypothetical protein	None	0	275.05	0	4.11629
chr3	1322882	1323035	154	0.154	+	BdWA1_002845	hypothetical protein	None	0	274.94	0.56561	5.94934
contig20	17452	19497	2046	2.046	+	BdWA1_003570	hypothetical protein	None	0	274.21	2.3886	4.58423
chr4	111437	111841	405	0.405	+	BdWA1_002866	hypothetical protein	None	0	273.96	20.4439	57.533
chr5	277221	279185	1965	1.965	-	BdWA1_003456	hypothetical protein	None	0	273.878	15.8697	16.7974
chr3	698359	699801	1443	1.443	+	BdWA1_002619	hypothetical protein	UMGF3	1	273.729	0	7.65883
contig37	10647	12089	1443	1.443	+	BdWA1_003684	hypothetical protein	None	0	273.421	0.133547	7.89299
contig6	3585	5630	2046	2.046	+	BdWA1_003485	hypothetical protein	None	0	272.764	6.63948	4.72718
chr3	693883	695325	1443	1.443	+	BdWA1_002617	hypothetical protein	UMGF3	1	272.26	0	7.82362
contig143	242	12502	12261	12.261	-	BdWA1_004165	hypothetical protein	None	0	272.154	0.179908	4.03309
contig37	12885	14327	1443	1.443	+	BdWA1_003685	hypothetical protein	None	0	271.239	0	6.95223
contig37	15123	16565	1443	1.443	+	BdWA1_003686	hypothetical protein	None	0	270.744	0	7.31194
chr2	596070	601858	5789	5.789	+	BdWA1_001784	Peptidase C1A, papain C-terminal|Papain-like cysteine peptidase superfamily	None	0	270.495	0	7.0934
contig132	3610	6255	2646	2.646	+	BdWA1_004133	hypothetical protein	None	0	270.202	0.178579	3.50266
chr1	2412596	2418355	5760	5.76	+	BdWA1_001176	hypothetical protein	None	0	268.261	1.07488	31.3357
chr2	276074	278483	2410	2.41	+	BdWA1_001626	hypothetical protein	None	0	267.697	4.12983	93.8026
chr1	2862601	2865561	2961	2.961	-	BdWA1_001407	Protein kinase domain|Protein kinase-like domain superfamily|Cyclin-like superfamily|Cyclin, N-terminal	None	0	267.511	5.32652	131.534
contig89	6759	7091	333	0.333	+	BdWA1_003984	hypothetical protein	None	0	267.458	6.29629	8.65751
contig87	29	5060	5032	5.032	-	BdWA1_003976	hypothetical protein	None	0	266.494	0.217106	4.26115
contig66	10431	13172	2742	2.742	-	BdWA1_003859	hypothetical protein	None	0	264.013	0	4.3219
chr2	1190596	1192197	1602	1.602	+	BdWA1_002082	hypothetical protein	None	0	263.994	4.36542	20.8305
contig72	13187	14311	1125	1.125	+	BdWA1_003905	hypothetical protein	None	0	262.879	8.53602	5.3905
contig94	9092	11236	2145	2.145	+	BdWA1_004003	hypothetical protein	None	0	261.886	0.14051	4.09262
chr4	370927	371754	828	0.828	+	BdWA1_002992	Zinc finger, CCCH-type superfamily|Zinc finger, CCCH-type	None	0	261.548	67.2951	121.552
chr2	1406203	1406946	744	0.744	+	BdWA1_002193	hypothetical protein	None	0	261.148	0	10.0907
contig80	518	16704	16187	16.187	+	BdWA1_003940	hypothetical protein	None	0	260.934	2.02201	4.64327
contig81	909	8084	7176	7.176	+	BdWA1_003941	hypothetical protein	None	0	260.408	0.423864	3.96125
chr1	1478028	1479495	1468	1.468	-	BdWA1_000684	hypothetical protein	None	0	259.501	15.5881	21.5134
contig52	14229	15343	1115	1.115	+	BdWA1_003785	hypothetical protein	None	0	259.42	0	8.30211
contig45	6298	12657	6360	6.36	-	BdWA1_003738	hypothetical protein	None	0	258.175	0	7.64919
contig72	591	1154	564	0.564	-	BdWA1_003898	hypothetical protein	None	0	258.144	24.2935	8.18305
chr5	40186	42544	2359	2.359	-	BdWA1_003350	hypothetical protein	None	0	256.429	0	4.41798
chr3	452149	453547	1399	1.399	+	BdWA1_002494	hypothetical protein	None	0	253.743	0	7.67279
contig72	3446	4606	1161	1.161	+	BdWA1_003900	hypothetical protein	None	0	253.473	45.9611	15.8227
chr4	869624	871945	2322	2.322	-	BdWA1_003259	hypothetical protein	None	0	253.013	10.4358	19.3494
chr1	126648	128354	1707	1.707	-	BdWA1_000007	hypothetical protein	None	0	252.086	995.81	31.064
chr3	700801	702039	1239	1.239	+	BdWA1_002620	hypothetical protein	UMGF3	1	251.576	0.063458	7.99326
contig17	16837	19195	2359	2.359	-	BdWA1_003536	hypothetical protein	None	0	250.65	0.155348	4.1558
chr1	1136547	1138477	1931	1.931	-	BdWA1_000498	hypothetical protein	None	0	250.59	17.0293	134.268
contig31	14958	17090	2133	2.133	+	BdWA1_003644	hypothetical protein	None	0	249.754	0.945051	2.82827
chr1	722326	724575	2250	2.25	+	BdWA1_000311	hypothetical protein	None	0	249.551	24.3544	17.1955
contig75	1832	16673	14842	14.842	-	BdWA1_003919	hypothetical protein	None	0	249.445	0.303171	4.11387
chr1	454719	455996	1278	1.278	+	BdWA1_000175	hypothetical protein	None	0	248.189	1.55433	23.5732
contig52	16404	17802	1399	1.399	+	BdWA1_003786	hypothetical protein	None	0	247.66	0	8.67562
chr3	1424620	1425207	588	0.588	+	BdWA1_002855	hypothetical protein	None	0	247.607	102.964	6.35922
contig128	6052	8184	2133	2.133	+	BdWA1_004112	hypothetical protein	None	0	246.659	0	3.85656
contig96	7462	13249	5788	5.788	+	BdWA1_004010	Peptidase C1A, papain C-terminal|Papain-like cysteine peptidase superfamily	None	0	246.633	0	6.67073
contig78	14770	16290	1521	1.521	+	BdWA1_003928	hypothetical protein	None	0	245.681	0.491083	22.0511
chr2	166040	167323	1284	1.284	-	BdWA1_001569	WD40 repeat|WD40/YVTN repeat-like-containing domain superfamily|Quinoprotein alcohol dehydrogenase-like superfamily	None	0	245.656	3.36217	121.067
chr4	1056014	1056968	955	0.955	+	BdWA1_003343	hypothetical protein	None	0	245.381	0.162238	5.27965
contig7	44590	46722	2133	2.133	+	BdWA1_003495	hypothetical protein	None	0	244.183	2.65726	3.53572
contig151	1171	10601	9431	9.431	+	BdWA1_004188	hypothetical protein	None	0	243.078	2.65487	4.84384
chr2	1194768	1196747	1980	1.98	+	BdWA1_002086	hypothetical protein	None	0	241.306	146.557	24.3908
contig13	3644	5776	2133	2.133	+	BdWA1_003515	hypothetical protein	None	0	241.152	5.3577	4.24039
chr1	2755606	2759443	3838	3.838	+	BdWA1_001351	hypothetical protein	None	0	240.73	1.39295	20.1536
contig37	17361	18803	1443	1.443	+	BdWA1_003687	hypothetical protein	None	0	240.243	0.1672	7.72639
contig25	937	2779	1843	1.843	-	BdWA1_003612	hypothetical protein	None	0	239.607	0	4.16355
chr3	449974	451088	1115	1.115	+	BdWA1_002493	hypothetical protein	None	0	239.014	0	7.55484
chr4	670319	671540	1222	1.222	-	BdWA1_003147	Membrane attack complex component/perforin (MACPF) domain	None	0	238.726	22.3765	39.0395
contig122	7263	9395	2133	2.133	+	BdWA1_004096	hypothetical protein	None	0	238.618	0	3.2578
chr1	323924	323995	72	0.072	-	BdWA1_000102	hypothetical protein	None	0	238.103	0	2675.96
contig46	15972	17114	1143	1.143	-	BdWA1_003745	hypothetical protein	None	0	237.472	0	5.55629
contig33	135	21167	21033	21.033	+	BdWA1_003655	hypothetical protein	None	0	237.391	1.57579	3.31336
contig95	10805	15956	5152	5.152	+	BdWA1_004007	hypothetical protein	None	0	237.282	0.183741	3.36785
contig72	9887	11944	2058	2.058	+	BdWA1_003904	hypothetical protein	None	0	236.303	21.4676	5.82362
contig87	7855	10002	2148	2.148	-	BdWA1_003978	hypothetical protein	None	0	234.785	0.799541	3.74162
chr1	2829883	2830445	563	0.563	-	BdWA1_001386	hypothetical protein	None	0	234.659	45.7064	164.5
contig85	10389	12446	2058	2.058	-	BdWA1_003965	hypothetical protein	None	0	234.347	11.0272	5.30355
chr1	2769310	2773144	3835	3.835	+	BdWA1_001354	hypothetical protein	None	0	234.1	1.61071	7.52868
contig89	1845	3902	2058	2.058	-	BdWA1_003982	hypothetical protein	None	0	233.129	8.41698	6.01311
chr4	690582	692444	1863	1.863	+	BdWA1_003159	6-Cysteine (6-Cys) domain|6-Cysteine (6-Cys) domain superfamily	None	0	232.969	10.581	134.781
chr1	1098388	1111801	13414	13.414	-	BdWA1_000481	hypothetical protein	None	0	232.948	0.041879	6.63951
chr3	1111327	1113300	1974	1.974	-	BdWA1_002834	hypothetical protein	None	0	232.289	0.057402	6.20526
contig62	1892	14377	12486	12.486	-	BdWA1_003844	hypothetical protein	None	0	231.801	1.16125	3.50263
chr5	232875	238526	5652	5.652	-	BdWA1_003437	hypothetical protein	None	0	231.761	16.2325	12.1336
chr1	2623654	2626745	3092	3.092	+	BdWA1_001282	Thrombospondin type-1 (TSP1) repeat superfamily|von Willebrand factor A-like domain superfamily|von Willebrand factor, type A	None	0	231.57	48.3908	153.682
chr3	114032	114832	801	0.801	-	BdWA1_002310	Protein-tyrosine phosphatase-like|Dual specificity protein phosphatase domain|Dual specificity phosphatase, catalytic domain	None	0	231.387	1.36862	49.0248
contig150	350	10385	10036	10.036	+	BdWA1_004187	hypothetical protein	None	0	230.528	0.292	3.29548
chr1	68119	70266	2148	2.148	-	BdWA1_000002	hypothetical protein	UMGF1	1	228.712	18.3496	3.30037
chr1	1399672	1400881	1210	1.21	+	BdWA1_000640	hypothetical protein	None	0	228.07	13.5582	26.3868
chr4	329518	332318	2801	2.801	-	BdWA1_002968	Ribosomal protein S8|Ribosomal protein S8 superfamily	None	0	227.62	216.582	213.705
chr3	552246	553778	1533	1.533	+	BdWA1_002549	hypothetical protein	None	0	227.476	0.497295	14.2955
chr2	593090	595690	2601	2.601	+	BdWA1_001783	Peptidase C1A, papain C-terminal|Papain-like cysteine peptidase superfamily	None	0	226.522	0	7.72744
contig30	13665	14414	750	0.75	+	BdWA1_003640	hypothetical protein	None	0	226.354	0	9.52865
contig25	3031	16705	13675	13.675	-	BdWA1_003613	hypothetical protein	None	0	225.835	0.595882	3.85579
contig90	1240	3091	1852	1.852	-	BdWA1_003989	hypothetical protein	None	0	225.457	0.424558	1.89704
chr2	24479	25744	1266	1.266	+	BdWA1_001499	hypothetical protein	None	0	224.794	4.83079	24.202
contig144	2511	3278	768	0.768	+	BdWA1_004167	hypothetical protein	None	0	224.226	39.4409	3.15781
contig43	11058	14895	3838	3.838	-	BdWA1_003731	hypothetical protein	None	0	223.613	0.856549	19.5195
chr4	1027422	1029479	2058	2.058	-	BdWA1_003336	hypothetical protein	None	0	223.13	6.97757	5.58583
contig56	8064	11898	3835	3.835	+	BdWA1_003804	hypothetical protein	None	0	222.726	0	6.47361
chr2	43462	44226	765	0.765	-	BdWA1_001505	hypothetical protein	None	0	222.261	4.97262	69.2862
chr2	632975	634564	1590	1.59	+	BdWA1_001801	Ribonuclease H superfamily|Ribonuclease H-like superfamily|Exonuclease, RNase T/DNA polymerase III	None	0	220.9	1.01285	18.3208
contig35	10207	12180	1974	1.974	+	BdWA1_003673	hypothetical protein	None	0	219.927	0.190561	6.66204
chr5	87945	88688	744	0.744	+	BdWA1_003361	hypothetical protein	None	0	218	0	11.4257
chr2	1402135	1402884	750	0.75	+	BdWA1_002191	hypothetical protein	None	0	217.862	0	10.6624
contig146	514	11443	10930	10.93	+	BdWA1_004182	hypothetical protein	None	0	217.701	0.607976	3.29934
contig81	11431	15880	4450	4.45	+	BdWA1_003943	hypothetical protein	None	0	215.799	0.192263	3.45332
chr2	1139571	1140841	1271	1.271	-	BdWA1_002055	hypothetical protein	None	0	215.404	22.1895	71.4351
chr2	1339073	1340474	1402	1.402	+	BdWA1_002160	Protein of unknown function DUF529	None	0	215.177	31.6445	39.0349
chr3	691645	693087	1443	1.443	+	BdWA1_002616	hypothetical protein	UMGF3	1	215.097	0	5.29989
contig155	2250	5510	3261	3.261	-	BdWA1_004195	hypothetical protein	None	0	214.988	0	4.08892
contig128	12059	12493	435	0.435	-	BdWA1_004113	hypothetical protein	None	0	214.962	0	6.52305
chr1	2476635	2477150	516	0.516	-	BdWA1_001205	hypothetical protein	None	0	214.832	8.46571	46.1166
chr2	33217	33641	425	0.425	-	BdWA1_001502	hypothetical protein	None	0	214.215	610.347	342.215
contig37	8409	9851	1443	1.443	+	BdWA1_003683	hypothetical protein	None	0	213.722	0	6.20046
chr3	1113977	1115932	1956	1.956	-	BdWA1_002835	hypothetical protein	None	0	212.887	0.046502	8.40636
chr5	262486	263151	666	0.666	-	BdWA1_003451	hypothetical protein	None	0	212.844	13.6426	30.7643
contig144	3939	5192	1254	1.254	+	BdWA1_004168	hypothetical protein	None	0	212.335	30.2352	6.37287
chr3	1323961	1324269	309	0.309	+	BdWA1_002846	hypothetical protein	None	0	211.737	1.19741	3.41907
contig149	2531	10586	8056	8.056	+	BdWA1_004186	hypothetical protein	None	0	211.51	0	3.52887
contig57	14288	15031	744	0.744	+	BdWA1_003813	hypothetical protein	None	0	210.967	2.68444	12.0029
chr4	793864	795221	1358	1.358	+	BdWA1_003215	Rhomboid-like superfamily|Peptidase S54, rhomboid	None	0	210.236	24.0595	207.428
contig82	35	16674	16640	16.64	-	BdWA1_003944	hypothetical protein	None	0	209.764	0.343235	3.18256
chr4	1029971	1030867	897	0.897	-	BdWA1_003337	hypothetical protein	None	0	209.434	22.8173	5.85086
contig72	8142	9395	1254	1.254	+	BdWA1_003903	hypothetical protein	None	0	209.197	33.0192	4.75141
chr3	1082311	1083218	908	0.908	-	BdWA1_002818	hypothetical protein	None	0	208.875	10.8981	457.906
contig72	6713	7480	768	0.768	+	BdWA1_003902	hypothetical protein	None	0	208.586	26.9079	5.60722
chr4	1030896	1031432	537	0.537	+	BdWA1_003338	hypothetical protein	None	0	208.333	0	7.14472
chr4	721405	722754	1350	1.35	-	BdWA1_003172	hypothetical protein	None	0	207.859	1.67128	62.3007
contig148	2198	3213	1016	1.016	-	BdWA1_004185	hypothetical protein	None	0	207.022	0	3.28878
chr1	2760172	2764009	3838	3.838	+	BdWA1_001352	hypothetical protein	None	0	206.836	0.561187	5.57272
chr1	1534680	1535365	686	0.686	-	BdWA1_000712	hypothetical protein	None	0	206.243	49.0347	35.4766
chr4	122052	123185	1134	1.134	+	BdWA1_002871	hypothetical protein	None	0	205.465	209.761	97.3149
contig43	6492	10329	3838	3.838	-	BdWA1_003730	hypothetical protein	None	0	205.29	1.5774	5.43629
contig89	4394	5647	1254	1.254	-	BdWA1_003983	hypothetical protein	None	0	205.233	4.85796	4.24663
contig89	8394	9164	771	0.771	+	BdWA1_003986	hypothetical protein	None	0	204.953	7.23543	5.07282
contig87	5317	7630	2314	2.314	-	BdWA1_003977	hypothetical protein	None	0	203.778	0	3.87171
chr1	2453507	2454961	1455	1.455	+	BdWA1_001195	hypothetical protein	None	0	203.687	1.0319	42.9937
contig54	98	899	802	0.802	-	BdWA1_003789	hypothetical protein	None	0	202.932	0	4.49485
chr3	1108503	1110614	2112	2.112	-	BdWA1_002833	hypothetical protein	None	0	198.025	0.16059	10.0184
contig81	9060	10736	1677	1.677	+	BdWA1_003942	hypothetical protein	None	0	197.492	0.421958	3.04077
contig47	579	4961	4383	4.383	+	BdWA1_003747	Thrombospondin type-1 (TSP1) repeat	None	0	197.143	0.059692	21.4836
contig72	4925	6394	1470	1.47	+	BdWA1_003901	hypothetical protein	None	0	196.861	38.5243	5.64658
chr4	215474	216256	783	0.783	-	BdWA1_002911	hypothetical protein	None	0	194.943	0	12.2496
chr1	2764738	2768581	3844	3.844	+	BdWA1_001353	hypothetical protein	None	0	194.721	1.4367	6.88151
contig35	7575	9530	1956	1.956	+	BdWA1_003672	hypothetical protein	None	0	193.948	0.204925	7.45945
contig56	3492	7335	3844	3.844	+	BdWA1_003803	hypothetical protein	None	0	193.697	0.105582	6.33115
contig87	13110	16401	3292	3.292	-	BdWA1_003980	hypothetical protein	None	0	193.532	0.523317	2.79531
chr1	1922330	1925003	2674	2.674	-	BdWA1_000898	tRNA(Met) cytidine acetyltransferase TmcA, N-terminal|P-loop containing nucleoside triphosphate hydrolase|Possible tRNA binding domain|GNAT domain|RNA cytidine acetyltransferase NAT10|Acyl-CoA N-acyltransferase|TmcA/NAT10/Kre33|Helicase domain	None	0	192.96	28.1914	95.7234
contig35	12893	14464	1572	1.572	+	BdWA1_003674	hypothetical protein	None	0	192.77	0	6.3855
contig58	22	18427	18406	18.406	-	BdWA1_003816	hypothetical protein	None	0	192.506	0.716277	3.1267
chr3	1246806	1246889	84	0.084	-	BdWA1_002844	hypothetical protein	None	0	192.208	15.8112	2323.29
contig8	25421	28206	2786	2.786	-	BdWA1_003498	hypothetical protein	None	0	192.158	0	3.56307
contig94	1725	8583	6859	6.859	+	BdWA1_004002	hypothetical protein	None	0	191.224	0.318549	2.89412
contig56	33	2763	2731	2.731	+	BdWA1_003802	hypothetical protein	None	0	191.123	0.264484	5.60652
contig88	2395	16005	13611	13.611	-	BdWA1_003981	hypothetical protein	None	0	190.785	0.462764	2.92229
chr3	315937	316010	74	0.074	+	BdWA1_002421	hypothetical protein	None	0	189.508	1.69791	1063.73
chr1	570585	572171	1587	1.587	-	BdWA1_000233	hypothetical protein	None	0	189.49	47.6915	391.775
chr2	142259	142614	356	0.356	-	BdWA1_001553	hypothetical protein	None	0	188.193	0	46.8243
contig67	16	17425	17410	17.41	-	BdWA1_003862	hypothetical protein	None	0	187.831	0.218532	3.2464
chr5	89228	89992	765	0.765	+	BdWA1_003362	hypothetical protein	None	0	185.967	0	7.04382
chr4	213528	214271	744	0.744	-	BdWA1_002910	hypothetical protein	None	0	185.925	0	45.8372
contig45	1209	6237	5029	5.029	-	BdWA1_003737	hypothetical protein	None	0	185.588	0	5.18888
chr4	554806	556563	1758	1.758	-	BdWA1_003071	hypothetical protein	None	0	185.19	1.51097	17.5164
chr5	274824	276644	1821	1.821	-	BdWA1_003455	hypothetical protein	None	0	184.597	63.0634	166.713
chr4	703793	707765	3973	3.973	+	BdWA1_003164	Thrombospondin type-1 (TSP1) repeat	None	0	184.373	0	22.5984
contig79	11902	12684	783	0.783	-	BdWA1_003936	hypothetical protein	None	0	182.955	0	8.22359
contig6	25096	27881	2786	2.786	-	BdWA1_003487	hypothetical protein	None	0	182.912	0	3.16021
chr2	167605	171066	3462	3.462	-	BdWA1_001570	RNA recognition motif domain|RNA-binding domain superfamily|Nucleotide-binding alpha-beta plait domain superfamily	None	0	182.179	54.8688	96.3084
chr3	814028	814100	73	0.073	+	BdWA1_002677	hypothetical protein	None	0	182.031	2.30194	2366.3
contig156	3649	9731	6083	6.083	-	BdWA1_004200	hypothetical protein	None	0	181.119	0	5.2444
contig57	15571	16335	765	0.765	+	BdWA1_003814	hypothetical protein	None	0	179.955	0	7.07396
contig29	109	21623	21515	21.515	+	BdWA1_003629	hypothetical protein	None	0	179.46	0.957248	2.83754
contig65	3417	15788	12372	12.372	+	BdWA1_003855	hypothetical protein	None	0	178.585	0.13857	2.82753
contig96	2809	7082	4274	4.274	+	BdWA1_004009	Papain-like cysteine peptidase superfamily|Peptidase C1A, papain C-terminal	None	0	178.142	0.740096	7.76802
contig77	8091	9162	1072	1.072	-	BdWA1_003925	hypothetical protein	None	0	178.036	0	4.26533
contig87	10511	12481	1971	1.971	-	BdWA1_003979	hypothetical protein	None	0	177.995	0.301528	3.07376
contig121	2772	12581	9810	9.81	-	BdWA1_004094	Growth factor receptor cysteine-rich domain superfamily|Tyrosine-protein kinase ephrin type A/B receptor-like	None	0	177.631	0.023167	14.2112
chr1	889250	899962	10713	10.713	-	BdWA1_000400	Tyrosine-protein kinase ephrin type A/B receptor-like|Growth factor receptor cysteine-rich domain superfamily	None	0	176.76	0.639839	20.9525
contig43	1919	5763	3845	3.845	-	BdWA1_003729	hypothetical protein	None	0	176.69	1.89289	6.46654
contig44	5345	19061	13717	13.717	-	BdWA1_003735	hypothetical protein	None	0	176.538	0.975154	2.64968
contig37	3930	7613	3684	3.684	+	BdWA1_003682	hypothetical protein	None	0	176.519	0	3.92015
contig42	2668	18381	15714	15.714	+	BdWA1_003727	hypothetical protein	None	0	175.776	0.847682	3.12545
chr1	2510262	2512697	2436	2.436	+	BdWA1_001223	hypothetical protein	None	0	175.496	139.778	66.3703
contig57	16847	17608	762	0.762	+	BdWA1_003815	hypothetical protein	None	0	175.322	0	6.37659
chr1	4	67894	67891	67.891	-	BdWA1_000001	Toll-like receptor	UMGF1	1	174.553	5.12737	2.62759
chr1	1036758	1038701	1944	1.944	+	BdWA1_000453	hypothetical protein	None	0	173.447	45.4817	240.317
contig54	1089	18726	17638	17.638	-	BdWA1_003790	hypothetical protein	None	0	173.119	0.191295	2.91906
contig105	139	14955	14817	14.817	-	BdWA1_004039	hypothetical protein	None	0	171.009	0.316563	2.92369
contig157	4479	8162	3684	3.684	+	BdWA1_004203	hypothetical protein	None	0	170.966	0	4.87776
contig158	278	9893	9616	9.616	-	BdWA1_004205	hypothetical protein	None	0	170.959	0.267173	3.07166
chr4	980738	981451	714	0.714	+	BdWA1_003315	Winged helix-like DNA-binding domain superfamily|Winged helix DNA-binding domain superfamily|ESCRT-2 complex, Snf8|Snf8/Vps36 family	None	0	170.805	107.556	83.7471
contig157	8958	9984	1027	1.027	+	BdWA1_004204	hypothetical protein	None	0	170.69	0	4.42977
chr3	842523	843953	1431	1.431	+	BdWA1_002694	hypothetical protein	OMGF3	1	170.422	103.684	28.3663
contig103	779	15344	14566	14.566	-	BdWA1_004031	hypothetical protein	None	0	170.146	0.160717	2.72165
chr3	395220	395731	512	0.512	+	BdWA1_002471	Membrane attack complex component/perforin (MACPF) domain	None	0	169.952	8.89829	345.129
chr5	90504	91265	762	0.762	+	BdWA1_003363	hypothetical protein	None	0	168.902	0	6.66962
chr2	657554	659386	1833	1.833	-	BdWA1_001813	hypothetical protein	None	0	168.042	3.51732	73.0717
chr3	687166	690849	3684	3.684	+	BdWA1_002615	hypothetical protein	UMGF3	1	167.005	0	3.90621
chr5	130710	132071	1362	1.362	-	BdWA1_003382	hypothetical protein	None	0	166.977	8.58612	67.2606
chr1	2436328	2438067	1740	1.74	+	BdWA1_001189	S-adenosyl-L-methionine-dependent methyltransferase superfamily	None	0	166.57	0.198992	12.3942
chr1	1827138	1830364	3227	3.227	-	BdWA1_000854	hypothetical protein	None	0	166.097	75.8941	119.523
contig79	9956	10699	744	0.744	-	BdWA1_003935	hypothetical protein	None	0	165.979	0	48.9243
chr1	460695	462118	1424	1.424	+	BdWA1_000178	hypothetical protein	None	0	164.539	4.16964	33.8374
contig47	18225	19574	1350	1.35	-	BdWA1_003753	hypothetical protein	None	0	164.528	0	56.6743
contig160	103	8671	8569	8.569	-	BdWA1_004209	hypothetical protein	None	0	161.894	0.038761	2.57746
chr3	402385	405345	2961	2.961	-	BdWA1_002476	Proteasome, subunit alpha/beta|Membrane attack complex component/perforin (MACPF) domain|Proteasome alpha-type subunit|Proteasome subunit alpha2|Nucleophile aminohydrolases, N-terminal	None	0	160.606	114.007	270.126
contig50	14662	17971	3310	3.31	+	BdWA1_003779	hypothetical protein	None	0	159.721	0.860502	2.31646
contig23	13262	15001	1740	1.74	-	BdWA1_003603	S-adenosyl-L-methionine-dependent methyltransferase superfamily	None	0	159.175	0.602562	14.0712
contig139	2057	2410	354	0.354	-	BdWA1_004149	hypothetical protein	None	0	159.044	0	2.19182
chr1	1016303	1018695	2393	2.393	-	BdWA1_000443	GEX1/Brambleberry	None	0	156.771	45.8466	146.837
contig90	3453	14529	11077	11.077	-	BdWA1_003990	hypothetical protein	None	0	156.235	0.163866	2.75364
chr3	169889	171853	1965	1.965	-	BdWA1_002341	hypothetical protein	None	0	156.152	252.185	16.6281
chr3	391575	392726	1152	1.152	+	BdWA1_002468	hypothetical protein	None	0	155.769	6.24896	14.5197
chr1	292540	293475	936	0.936	-	BdWA1_000087	hypothetical protein	None	0	155.542	7.43954	30.5294
contig138	824	12803	11980	11.98	-	BdWA1_004148	hypothetical protein	None	0	155.503	0.091872	2.77567
contig144	5684	7249	1566	1.566	+	BdWA1_004169	hypothetical protein	None	0	149.632	29.6706	6.22911
contig64	789	2351	1563	1.563	-	BdWA1_003853	hypothetical protein	None	0	149.325	0.083346	2.86685
contig89	7394	8365	972	0.972	-	BdWA1_003985	MFS transporter superfamily	None	0	148.702	6.80584	5.43464
chr1	395317	396611	1295	1.295	-	BdWA1_000142	MORN motif	None	0	147.533	0.819774	29.301
chr3	534538	536287	1750	1.75	-	BdWA1_002541	Protein kinase domain|Serine/threonine-protein kinase, active site|Protein kinase-like domain superfamily|Protein kinase, ATP binding site	None	0	147.463	1.9399	29.7923
contig64	3749	18007	14259	14.259	-	BdWA1_003854	hypothetical protein	None	0	144.902	0.047942	2.48905
contig85	16094	16469	376	0.376	+	BdWA1_003968	hypothetical protein	None	0	144.166	9.84118	3.25126
contig85	14945	15634	690	0.69	+	BdWA1_003967	hypothetical protein	None	0	143.577	17.2242	4.90464
contig154	3429	8576	5148	5.148	+	BdWA1_004194	hypothetical protein	None	0	143.216	0	2.76145
contig95	5874	9887	4014	4.014	+	BdWA1_004006	hypothetical protein	None	0	139.675	0.259547	2.78758
contig6	65705	66759	1055	1.055	+	BdWA1_003490	hypothetical protein	None	0	135.406	5.40667	1.25926
chr1	1789573	1792116	2544	2.544	-	BdWA1_000831	hypothetical protein	None	0	134.473	67.4575	16.8005
chr1	2865926	2866007	82	0.082	+	BdWA1_001408	hypothetical protein	None	0	133.961	0.018801	1233.63
chr5	15039	15892	854	0.854	-	BdWA1_003348	hypothetical protein	None	0	133.192	0	7.12112
contig91	992	2124	1133	1.133	-	BdWA1_003991	hypothetical protein	None	0	132.473	0	3.09566
contig76	1978	2934	957	0.957	-	BdWA1_003920	hypothetical protein	None	0	131.86	0	4.37387
chr1	1072892	1086525	13634	13.634	-	BdWA1_000472	ABC transporter-like, ATP-binding domain|ABC transporter type 1, transmembrane domain|ABC transporter type 1, transmembrane domain superfamily|P-loop containing nucleoside triphosphate hydrolase|AAA+ ATPase domain	None	0	129.279	212.382	178.28
chr2	35183	36493	1311	1.311	+	BdWA1_001503	hypothetical protein	OMGF1	1	128.932	595.02	146.848
contig161	3675	4807	1133	1.133	-	BdWA1_004211	hypothetical protein	None	0	128.582	0	4.50308
chr1	1917743	1920737	2995	2.995	+	BdWA1_000897	Vacuolar protein sorting-associated protein 11|WD40-repeat-containing domain superfamily	None	0	127.349	80.7733	163.672
chr4	208284	209144	861	0.861	+	BdWA1_002907	hypothetical protein	None	0	126.947	0	6.31506
contig50	102	14216	14115	14.115	+	BdWA1_003778	hypothetical protein	None	0	126.149	0.380862	1.92956
chr4	708219	709034	816	0.816	+	BdWA1_003165	hypothetical protein	None	0	123.741	0	18.2424
contig125	11095	11955	861	0.861	+	BdWA1_004103	hypothetical protein	None	0	122.079	0	8.49299
chr5	23031	24040	1010	1.01	-	BdWA1_003349	hypothetical protein	None	0	121.834	0	1.91078
contig85	12938	14189	1252	1.252	-	BdWA1_003966	hypothetical protein	None	0	120.969	8.35246	3.58582
chr3	20563	22671	2109	2.109	-	BdWA1_002265	hypothetical protein	None	0	120.22	210.105	31.8957
chr1	130041	131768	1728	1.728	-	BdWA1_000008	hypothetical protein	None	0	119.178	1474.99	140.326
contig85	6108	7111	1004	1.004	-	BdWA1_003963	hypothetical protein	None	0	118.324	0	155.658
chr4	772380	774157	1778	1.778	+	BdWA1_003204	hypothetical protein	None	0	117.859	259.486	25.0955
contig95	1471	5365	3895	3.895	+	BdWA1_004005	hypothetical protein	None	0	116.966	0	1.86421
chr5	351304	351620	317	0.317	+	BdWA1_003484	hypothetical protein	None	0	116.663	0	32.3805
contig127	12071	13654	1584	1.584	-	BdWA1_004111	hypothetical protein	None	0	115.455	0.234559	77.6191
chr2	591417	592836	1420	1.42	+	BdWA1_001782	Papain-like cysteine peptidase superfamily|Peptidase C1A, papain C-terminal	None	0	114.308	0	7.06114
contig161	642	2758	2117	2.117	+	BdWA1_004210	hypothetical protein	None	0	114.125	0	107.073
chr1	1111820	1113281	1462	1.462	-	BdWA1_000482	Phosphatidylinositol anchor biosynthesis protein PIGW/GWT1	None	0	113.048	0.50709	17.7668
chr4	619138	619887	750	0.75	-	BdWA1_003117	hypothetical protein	None	0	111.834	43.3216	220.645
contig164	1902	7201	5300	5.3	-	BdWA1_004222	Tyrosine-protein kinase ephrin type A/B receptor-like|Growth factor receptor cysteine-rich domain superfamily	None	0	111.096	0	23.1071
contig125	12344	12979	636	0.636	-	BdWA1_004104	hypothetical protein	None	0	110.784	0	63.1384
contig144	7702	8328	627	0.627	-	BdWA1_004170	hypothetical protein	None	0	110.395	33.4411	2.83109
chr4	124430	125179	750	0.75	+	BdWA1_002872	hypothetical protein	None	0	110.3	199.566	100.747
contig41	4808	6943	2136	2.136	+	BdWA1_003717	Tubulin-tyrosine ligase/Tubulin polyglutamylase|ATP-grasp fold	None	0	109.654	0.007217	123.62
chr1	936946	938078	1133	1.133	+	BdWA1_000411	hypothetical protein	None	0	108.245	0	4.60655
chr2	7901	8405	505	0.505	-	BdWA1_001497	hypothetical protein	None	0	106.62	0	3.69113
chr2	1192834	1193584	751	0.751	-	BdWA1_002084	hypothetical protein	None	0	106.504	115.712	346.897
contig104	57	288	232	0.232	-	BdWA1_004032	hypothetical protein	None	0	106.307	0	112.183
chr1	938995	941111	2117	2.117	-	BdWA1_000412	hypothetical protein	None	0	106.046	0.316984	109.628
chr1	1936380	1938515	2136	2.136	-	BdWA1_000909	Tubulin-tyrosine ligase/Tubulin polyglutamylase|ATP-grasp fold	None	0	105.543	0.046553	120.205
contig66	17332	17700	369	0.369	-	BdWA1_003861	hypothetical protein	None	0	105.379	70.3275	48.3413
chr4	671575	671971	397	0.397	-	BdWA1_003148	Ubiquitin-conjugating enzyme E2|Ubiquitin-conjugating enzyme/RWD-like	None	0	104.849	127.675	615.885
contig25	19764	21863	2100	2.1	-	BdWA1_003615	hypothetical protein	None	0	104.726	0.73907	1.6661
chr4	209533	210168	636	0.636	-	BdWA1_002908	hypothetical protein	None	0	104.611	0	61.6989
chr1	380795	382204	1410	1.41	-	BdWA1_000135	hypothetical protein	None	0	103.683	2498.14	143.543
contig152	5616	10300	4685	4.685	-	BdWA1_004193	Tyrosine-protein kinase ephrin type A/B receptor-like	None	0	103.19	0	25.9364
chr3	460379	461188	810	0.81	+	BdWA1_002500	hypothetical protein	None	0	102.72	7.27913	184.431
contig79	5961	6596	636	0.636	-	BdWA1_003933	hypothetical protein	None	0	102.457	0.61999	67.4477
chr5	133057	133861	805	0.805	+	BdWA1_003383	hypothetical protein	None	0	101.998	35.4737	44.249
chr1	147131	147850	720	0.72	+	BdWA1_000015	hypothetical protein	None	0	101.265	18.0054	137.237
contig114	11428	12171	744	0.744	-	BdWA1_004070	hypothetical protein	None	0	101.193	0	4.97629
chr1	1238163	1239446	1284	1.284	-	BdWA1_000555	6-Cysteine (6-Cys) domain|6-Cysteine (6-Cys) domain superfamily	OMGF3	1	100.631	0	11.3501
contig96	13266	14005	740	0.74	+	BdWA1_004011	Peptidase C1A, papain C-terminal|Papain-like cysteine peptidase superfamily	None	0	100.56	0	17.6477
contig114	12698	13450	753	0.753	-	BdWA1_004071	hypothetical protein	None	0	99.1984	0	2.20167
chr2	141227	142151	925	0.925	-	BdWA1_001552	hypothetical protein	None	0	99.0722	4.8865	346.453
chr1	570123	570344	222	0.222	-	BdWA1_000232	hypothetical protein	None	0	98.9214	144.243	1794.39
chr5	134487	135836	1350	1.35	-	BdWA1_003385	Cysteine peptidase, cysteine active site|Cathepsin propeptide inhibitor domain (I29)|Papain-like cysteine peptidase superfamily|Peptidase C1A, papain C-terminal|Papain-like cysteine endopeptidase	None	0	98.8373	23.8261	74.8558
contig147	916	6416	5501	5.501	-	BdWA1_004184	hypothetical protein	None	0	97.3634	0.348042	2.01681
contig129	10778	11521	744	0.744	-	BdWA1_004120	hypothetical protein	None	0	96.8867	0	2.35136
contig129	8213	8956	744	0.744	-	BdWA1_004118	hypothetical protein	None	0	96.5822	0	2.61343
contig112	12455	12771	317	0.317	+	BdWA1_004064	hypothetical protein	None	0	96.4064	0	28.0545
chr1	2284705	2292902	8198	8.198	-	BdWA1_001113	Tyrosine-protein kinase ephrin type A/B receptor-like	None	0	95.1408	211.708	26.3487
chr1	431046	431537	492	0.492	-	BdWA1_000161	Small-subunit processome, Utp12	None	0	94.0224	223.794	532.881
contig114	8863	9606	744	0.744	-	BdWA1_004068	hypothetical protein	None	0	93.0243	0	4.4141
chr2	1156970	1158899	1930	1.93	-	BdWA1_002065	P-loop containing nucleoside triphosphate hydrolase|Clp1, N-terminal beta-sandwich domain superfamily|Polyribonucleotide 5'-hydroxyl-kinase Clp1, P-loop domain|Polyribonucleotide 5-hydroxyl-kinase Clp1/Grc3|Clp1, N-terminal beta-sandwich domain	None	0	93.0131	180.014	181.193
chr4	839780	840220	441	0.441	+	BdWA1_003244	hypothetical protein	None	0	92.7852	42.2787	40.6489
contig129	12048	12800	753	0.753	-	BdWA1_004121	hypothetical protein	None	0	91.3922	0.120795	2.84809
contig59	7090	8373	1284	1.284	+	BdWA1_003821	6-Cysteine (6-Cys) domain|6-Cysteine (6-Cys) domain superfamily	None	0	91.251	0	9.87432
chr3	664270	664805	536	0.536	-	BdWA1_002605	Alba-like domain superfamily|DNA/RNA-binding protein Alba-like	None	0	91.1142	1675.09	1629.75
chr2	601875	602614	740	0.74	+	BdWA1_001785	Papain-like cysteine peptidase superfamily|Peptidase C1A, papain C-terminal	None	0	90.9537	0.513888	14.997
contig129	9483	10235	753	0.753	-	BdWA1_004119	hypothetical protein	None	0	90.0191	0.112605	3.0003
chr1	1642899	1644903	2005	2.005	-	BdWA1_000760	hypothetical protein	None	0	87.9561	89.0916	110.585
chr2	275492	275960	469	0.469	+	BdWA1_001625	Vacuolar protein sorting protein 26 related|Arrestin-like, C-terminal	None	0	87.7865	223.217	335.351
chr4	320866	325007	4142	4.142	-	BdWA1_002965	Inorganic pyrophosphatase|Inorganic pyrophosphatase superfamily	None	0	87.6863	122.937	96.3569
chr1	1795745	1797063	1319	1.319	+	BdWA1_000834	hypothetical protein	None	0	86.1208	99.0773	211.843
chr3	4251	4523	273	0.273	-	BdWA1_002258	hypothetical protein	None	0	84.927	50.8185	98.7753
chr3	726539	729562	3024	3.024	+	BdWA1_002638	hypothetical protein	None	0	83.564	269.199	20.0803
contig129	6918	7670	753	0.753	-	BdWA1_004117	hypothetical protein	None	0	83.4426	0.009213	3.0344
contig129	5648	6391	744	0.744	-	BdWA1_004116	hypothetical protein	None	0	83.3063	0	2.62047
chr1	1187554	1187787	234	0.234	-	BdWA1_000522	hypothetical protein	None	0	81.9843	458.283	3099.93
chr1	1674844	1675112	269	0.269	-	BdWA1_000771	hypothetical protein	None	0	81.9723	224.782	1718.58
contig12	27105	27712	608	0.608	+	BdWA1_003514	hypothetical protein	None	0	80.6822	0	22.5246
contig121	1871	2713	843	0.843	-	BdWA1_004093	hypothetical protein	None	0	80.6453	0	78.3091
contig114	10133	10885	753	0.753	-	BdWA1_004069	hypothetical protein	None	0	79.9391	0	3.37293
chr2	636796	637515	720	0.72	+	BdWA1_001803	Small GTPase|Small GTP-binding protein domain|P-loop containing nucleoside triphosphate hydrolase	None	0	79.8596	137.804	584.798
chr4	617734	618822	1089	1.089	+	BdWA1_003116	hypothetical protein	None	0	79.6957	96.7426	133.219
chr1	206172	208127	1956	1.956	-	BdWA1_000038	DNA-directed RNA polymerase III subunit Rpc5	None	0	79.6411	77.5006	147.466
chr5	133869	134353	485	0.485	-	BdWA1_003384	BolA-like superfamily	None	0	79.2623	125.829	719.913
chr1	2615622	2616495	874	0.874	-	BdWA1_001276	MitoNEET, CDGSH iron-sulfur domain|Iron-binding zinc finger, CDGSH type	None	0	78.3463	81.2932	318.421
contig23	12691	13228	538	0.538	+	BdWA1_003602	AdipoR/Haemolysin-III-related	None	0	78.1119	2.06049	303.81
chr1	2171190	2171757	568	0.568	-	BdWA1_001049	Alpha crystallin/Hsp20 domain|HSP20-like chaperone	None	0	76.9717	8294.36	597.126
chr2	1505419	1505877	459	0.459	-	BdWA1_002244	AP2/ERF domain	None	0	76.8144	3.72653	80.3211
chr5	216019	217701	1683	1.683	+	BdWA1_003427	hypothetical protein	None	0	76.3754	0	22.7577
chr1	2089796	2089867	72	0.072	-	BdWA1_001004	hypothetical protein	None	0	76.2206	0.256944	3101.95
chr4	796445	797924	1480	1.48	-	BdWA1_003217	Nuclear protein localization protein 4|Nuclear pore localisation protein Npl4, ubiquitin-like domain|Nuclear pore localisation protein NPL4, C-terminal	None	0	75.7049	149.152	193.266
chr5	180319	183743	3425	3.425	+	BdWA1_003413	hypothetical protein	None	0	75.3725	37.6424	67.1727
chr2	44765	45424	660	0.66	-	BdWA1_001506	hypothetical protein	None	0	75.3009	202.572	242.061
chr1	1118587	1118832	246	0.246	-	BdWA1_000489	hypothetical protein	None	0	74.8129	151.669	1272
chr1	1227651	1227863	213	0.213	-	BdWA1_000549	hypothetical protein	None	0	74.6521	336.025	1454.25
contig117	12200	13882	1683	1.683	-	BdWA1_004080	hypothetical protein	None	0	74.404	0	20.9716
chr1	2868187	2870676	2490	2.49	+	BdWA1_001411	EF-hand domain pair	None	0	73.6753	124.88	47.8245
contig48	10306	11988	1683	1.683	-	BdWA1_003760	hypothetical protein	None	0	73.4757	0	22.2916
chr1	1173175	1173247	73	0.073	-	BdWA1_000514	hypothetical protein	None	0	73.4289	1.21432	4541.15
chr4	979457	979529	73	0.073	-	BdWA1_003313	hypothetical protein	None	0	72.689	0	2681.45
contig139	3081	10404	7324	7.324	+	BdWA1_004150	hypothetical protein	None	0	71.846	0.0438	1.25258
chr1	1952863	1953598	736	0.736	+	BdWA1_000922	Ribosomal protein L18e|Ribosomal protein L18e/L15P|Ribosomal L18e/L15P superfamily	None	0	70.6305	1680.45	888.414
contig68	10090	11772	1683	1.683	+	BdWA1_003868	hypothetical protein	None	0	69.7566	0	23.9706
chr1	1684278	1686125	1848	1.848	-	BdWA1_000777	WWE domain	OMGF1	1	69.6292	238.983	637.107
chr1	344156	344761	606	0.606	+	BdWA1_000114	hypothetical protein	None	0	68.8244	290.711	557.422
chr3	473235	474189	955	0.955	-	BdWA1_002508	hypothetical protein	None	0	68.5475	159.784	539.334
chr4	934627	934872	246	0.246	-	BdWA1_003289	hypothetical protein	None	0	67.9929	58.7963	675.349
chr2	1522772	1523074	303	0.303	-	BdWA1_002253	G10 protein	None	0	67.8958	98.1653	1407.89
chr5	163284	163364	81	0.081	-	BdWA1_003402	hypothetical protein	None	0	67.5294	3.14043	828.566
chr4	404300	404372	73	0.073	-	BdWA1_003010	hypothetical protein	None	0	67.2209	7.23315	2707.97
chr1	1679280	1679898	619	0.619	+	BdWA1_000774	hypothetical protein	None	0	67.0711	3.9912	1201.17
chr1	1964256	1965197	942	0.942	-	BdWA1_000930	18S rRNA (guanine(1575)-N(7))-methyltransferase Bud23-like|S-adenosyl-L-methionine-dependent methyltransferase superfamily|Methyltransferase type 11	None	0	67.0657	130.568	191.823
chr4	594576	594859	284	0.284	+	BdWA1_003097	LSM domain superfamily|Sm-like protein Lsm7/SmG|LSM domain, eukaryotic/archaea-type|Small nuclear ribonucleoprotein G	None	0	66.7525	500.843	1489.09
contig42	19726	20092	367	0.367	+	BdWA1_003728	hypothetical protein	None	0	66.5602	1.68239	3.03488
chr1	1675852	1676677	826	0.826	+	BdWA1_000772	hypothetical protein	None	0	66.5137	161.895	315.567
chr3	975621	975833	213	0.213	-	BdWA1_002755	hypothetical protein	None	0	66.2188	61.587	1381.76
chr1	775686	775895	210	0.21	-	BdWA1_000337	hypothetical protein	None	0	65.8715	119.38	1891.93
chr1	1632597	1632921	325	0.325	+	BdWA1_000753	hypothetical protein	None	0	65.867	261.414	1117.04
chr4	211401	212240	840	0.84	-	BdWA1_002909	hypothetical protein	None	0	65.2765	0.988614	87.3105
chr1	1851737	1853359	1623	1.623	+	BdWA1_000866	GroEL-like equatorial domain superfamily|Chaperonin TCP-1, conserved site|Chaperone tailless complex polypeptide 1 (TCP-1)|GroEL-like apical domain superfamily|TCP-1-like chaperonin intermediate domain superfamily|T-complex protein 1, zeta subunit|Chaperonin Cpn60/GroEL/TCP-1 family	None	0	65.166	590.913	330.224
contig79	7829	8668	840	0.84	-	BdWA1_003934	hypothetical protein	None	0	64.8549	0	88.4663
chr4	420134	421336	1203	1.203	-	BdWA1_003017	ATP-dependent RNA helicase eIF4A, DEAD-box helicase domain|ATP-dependent RNA helicase DEAD-box, conserved site|RNA helicase, DEAD-box type, Q motif|Helicase superfamily 1/2, ATP-binding domain|P-loop containing nucleoside triphosphate hydrolase|Helicase, C-terminal|DEAD/DEAH box helicase domain	None	0	64.8211	2347	308.73
chr2	192956	193728	773	0.773	-	BdWA1_001586	Romo1/Mgr2	None	0	64.4116	128.463	414.065
chr4	832354	832426	73	0.073	+	BdWA1_003241	hypothetical protein	None	0	64.2402	1.23544	3120.51
chr1	1938578	1938787	210	0.21	+	BdWA1_000910	hypothetical protein	None	0	63.9706	0	228.682
chr2	85255	85759	505	0.505	-	BdWA1_001525	EF-hand domain pair|EF-hand domain	None	0	63.9456	593.048	1076.56
chr2	1286817	1287401	585	0.585	+	BdWA1_002134	RNA recognition motif domain|NCBP2, RNA recognition motif|Nuclear cap-binding protein subunit 2|Nucleotide-binding alpha-beta plait domain superfamily|RNA-binding domain superfamily	None	0	63.6507	166.549	721.535
chr3	38660	39501	842	0.842	-	BdWA1_002273	P-loop containing nucleoside triphosphate hydrolase|Adenylate kinase, conserved site|Adenylate kinase/UMP-CMP kinase|Adenylate kinase subfamily|Adenylate kinase, active site lid domain	None	0	62.6228	259.183	497.165
chr4	361256	361327	72	0.072	-	BdWA1_002985	hypothetical protein	None	0	62.4854	0	3098.28
chr1	1687111	1687936	826	0.826	+	BdWA1_000778	hypothetical protein	None	0	62.1662	179.857	362.418
chr1	1682640	1684259	1620	1.62	+	BdWA1_000776	hypothetical protein	None	0	62.0334	48.6524	741.95
chr1	294051	295958	1908	1.908	-	BdWA1_000088	hypothetical protein	None	0	62.0167	17.8589	49.4152
chr3	23072	23998	927	0.927	-	BdWA1_002266	hypothetical protein	None	0	61.8019	281.904	487.862
chr1	120637	121335	699	0.699	-	BdWA1_000005	hypothetical protein	None	0	61.7693	279.032	641.448
chr1	716136	716872	737	0.737	+	BdWA1_000307	Bet3 family|NO signalling/Golgi transport ligand-binding domain superfamily|Transport protein particle (TRAPP) component	None	0	61.2437	116.465	456.768
chr1	2875422	2875494	73	0.073	-	BdWA1_001414	hypothetical protein	None	0	61.1362	20.3901	2595.2
chr1	580545	580808	264	0.264	+	BdWA1_000236	hypothetical protein	None	0	61.089	200.758	1726.96
chr4	599118	600329	1212	1.212	+	BdWA1_003101	hypothetical protein	None	0	60.9807	29.4455	27.5856
chr1	122972	125010	2039	2.039	-	BdWA1_000006	hypothetical protein	None	0	60.9416	358.255	121.237
chr4	998525	998844	320	0.32	+	BdWA1_003323	Guanine nucleotide-binding protein-like 3, N-terminal domain	None	0	60.889	501.912	2314.63
chr1	2856351	2856869	519	0.519	+	BdWA1_001401	hypothetical protein	None	0	60.7662	288.741	2527.27
chr2	278586	278961	376	0.376	+	BdWA1_001627	hypothetical protein	None	0	60.6487	163.338	1129.48
chr2	1296083	1296522	440	0.44	+	BdWA1_002137	Ribosomal protein L29/L35|Ribosomal protein L29, conserved site|60S ribosomal protein L35|Ribosomal protein L29/L35 superfamily	None	0	60.5888	1206.74	2098
chr3	288462	288532	71	0.071	-	BdWA1_002404	hypothetical protein	None	0	60.4276	1.40053	4083.24
chr3	603331	604518	1188	1.188	-	BdWA1_002582	Peptidase family A1 domain|Aspartic peptidase domain superfamily|Xylanase inhibitor, N-terminal|Aspartic peptidase A1 family	None	0	60.3481	8.78671	128.53
chr3	513355	513655	301	0.301	-	BdWA1_002528	Tim10-like domain superfamily|Tim10-like	None	0	60.3002	247.049	1773.76
chr1	876896	877258	363	0.363	-	BdWA1_000394	hypothetical protein	None	0	60.0467	172.669	914.264
chr2	471189	471262	74	0.074	-	BdWA1_001720	hypothetical protein	None	0	59.9451	1.53125	4701.14
chr1	853713	854109	397	0.397	+	BdWA1_000382	hypothetical protein	None	0	59.8862	181.459	1602.89
chr1	2368568	2368639	72	0.072	-	BdWA1_001152	hypothetical protein	None	0	59.3383	26.7543	2758.25
chr3	1081921	1082270	350	0.35	-	BdWA1_002817	LSM domain superfamily|U6 snRNA-associated Sm-like protein Lsm1/8|LSM domain, eukaryotic/archaea-type|Sm-like protein Lsm8	None	0	59.2156	515.906	1563.67
chr2	64569	65100	532	0.532	-	BdWA1_001517	Ubiquitin-conjugating enzyme, active site|Ubiquitin-conjugating enzyme E2|Ubiquitin-conjugating enzyme/RWD-like	None	0	58.926	288.491	564.713
chr3	999102	999386	285	0.285	+	BdWA1_002764	High mobility group box domain|High mobility group box domain superfamily	None	0	58.5307	1105.03	2535.58
chr3	28424	29161	738	0.738	-	BdWA1_002268	hypothetical protein	None	0	58.4319	0	92.1594
chr1	2852871	2853077	207	0.207	+	BdWA1_001398	hypothetical protein	None	0	58.3658	103.854	2471.58
chr2	298802	298881	80	0.08	+	BdWA1_001637	hypothetical protein	None	0	58.1691	0	2621.58
chr1	1350416	1351411	996	0.996	-	BdWA1_000614	Zinc finger C2H2-type	None	0	58.0583	233.75	338.215
chr1	2821997	2825788	3792	3.792	+	BdWA1_001383	Calcium-activated potassium channel BK, alpha subunit|Potassium channel domain	None	0	57.9903	152.914	62.4031
chr3	675370	675683	314	0.314	-	BdWA1_002610	RNA recognition motif domain|RNA-binding domain superfamily|RBM8, RNA recognition motif|RNA-binding motif protein 8|Nucleotide-binding alpha-beta plait domain superfamily	None	0	57.9184	423.657	807.068
chr1	2714581	2715457	877	0.877	-	BdWA1_001333	HORMA domain superfamily|HORMA domain	None	0	57.8786	15.3143	131.793
chr4	554150	554731	582	0.582	+	BdWA1_003070	WD40/YVTN repeat-like-containing domain superfamily|WD40-repeat-containing domain superfamily|WD40 repeat	None	0	57.8369	40.2042	33.8407
chr2	634975	636327	1353	1.353	-	BdWA1_001802	hypothetical protein	None	0	57.7568	71.1586	268.285
chr1	968280	969019	740	0.74	-	BdWA1_000427	hypothetical protein	None	0	57.6108	27.0801	33.8749
chr3	29258	30089	832	0.832	-	BdWA1_002269	hypothetical protein	None	0	57.5424	0	70.4991
chr1	3019662	3020019	358	0.358	-	BdWA1_001485	DNA-directed RNA polymerase subunit/transcription factor S|Pol III subunit C11, C-terminal zinc ribbon|Zinc finger, TFIIS-type	None	0	57.4146	195.836	778.465
chr1	352474	353145	672	0.672	-	BdWA1_000118	Inner membrane complex protein	None	0	57.2592	1820.57	554.458
chr1	424199	424990	792	0.792	+	BdWA1_000157	Thioredoxin domain|Peroxiredoxin, C-terminal|Thioredoxin-like superfamily|Alkyl hydroperoxide reductase subunit C/ Thiol specific antioxidant	None	0	57.2521	384.459	513.227
chr2	26554	27518	965	0.965	+	BdWA1_001500	hypothetical protein	None	0	56.821	116.115	35.1508
chr1	2022048	2022445	398	0.398	+	BdWA1_000969	hypothetical protein	None	0	56.8174	223.402	2351.43
chr5	293239	293587	349	0.349	+	BdWA1_003462	hypothetical protein	None	0	56.3497	63.842	775.371
chr1	2369654	2369725	72	0.072	+	BdWA1_001155	hypothetical protein	None	0	56.1912	1.16695	2643.96
chr3	30288	31866	1579	1.579	-	BdWA1_002270	hypothetical protein	None	0	56.0838	263.23	428.437
chr2	206218	206668	451	0.451	+	BdWA1_001594	hypothetical protein	None	0	55.9933	139.313	690.831
chr1	1677380	1679227	1848	1.848	-	BdWA1_000773	hypothetical protein	OMGF1	1	55.9309	210.781	458.726
contig25	17952	18823	872	0.872	-	BdWA1_003614	hypothetical protein	None	0	55.8906	0	0.738727
chr3	665024	665363	340	0.34	-	BdWA1_002606	ATPase, V0 complex, subunit e1/e2	None	0	55.8639	591.878	1993.08
contig162	6215	8124	1910	1.91	+	BdWA1_004215	hypothetical protein	None	0	55.7865	0	6.67974
chr4	952592	953337	746	0.746	-	BdWA1_003299	hypothetical protein	None	0	55.7856	102.008	1324.79
chr1	2475825	2476605	781	0.781	+	BdWA1_001204	Nuclear polyadenylated RNA-binding protein Nab2/ZC3H14|Zinc finger, CCCH-type	None	0	55.7489	425.323	457.736
chr1	1035778	1036173	396	0.396	-	BdWA1_000452	hypothetical protein	None	0	55.5241	57.1019	802.782
chr2	50619	51155	537	0.537	-	BdWA1_001509	hypothetical protein	None	0	55.5045	529.072	317.068
chr1	532570	532848	279	0.279	-	BdWA1_000210	Dynein light chain, type 1/2|Dynein light chain superfamily|Dynein light chain, type 1/2, conserved site	None	0	55.4649	727.425	736.683
chr2	176238	176310	73	0.073	+	BdWA1_001574	hypothetical protein	None	0	55.2981	3.91752	2955.81
chr1	1316259	1316550	292	0.292	+	BdWA1_000592	hypothetical protein	None	0	55.2003	335.345	2922.86
chr1	2438101	2438881	781	0.781	-	BdWA1_001190	AdipoR/Haemolysin-III-related	None	0	55.109	1.1763	302.685
chr1	720590	722062	1473	1.473	+	BdWA1_000310	Initiation factor eIF2 gamma, domain 2|P-loop containing nucleoside triphosphate hydrolase|Translational (tr)-type GTP-binding domain|Translation elongation factor EF1A/initiation factor IF2gamma, C-terminal|Translation elongation factor EFTu-like, domain 2|Initiation factor eIF2 gamma, C-terminal|Translation protein, beta-barrel domain superfamily|Initiation factor eIF2 gamma, GTP-binding domain	None	0	54.9902	298.026	202.836
chr1	238324	238524	201	0.201	-	BdWA1_000057	hypothetical protein	None	0	54.8745	86.9545	1736.84
chr4	668631	670240	1610	1.61	+	BdWA1_003146	Mu homology domain|Longin-like domain superfamily|AP-2 complex subunit mu, C-terminal superfamily|Clathrin adaptor, mu subunit	None	0	54.8688	69.4791	169.38
chr3	1068645	1068848	204	0.204	+	BdWA1_002806	Ribosomal protein S28e conserved site|Ribosomal protein S28e|Nucleic acid-binding, OB-fold	None	0	54.8253	1342.79	2867.74
chr1	657920	658346	427	0.427	+	BdWA1_000275	hypothetical protein	None	0	54.6596	127.887	959.367
chr2	1468365	1468882	518	0.518	-	BdWA1_002225	Ribosomal protein L24e-related|Ribosomal protein L24e/L24 superfamily	None	0	54.6173	2184.65	1729.81
contig140	11058	11345	288	0.288	+	BdWA1_004152	hypothetical protein	None	0	54.5809	0.029441	2.26643
chr3	111303	113519	2217	2.217	+	BdWA1_002309	G-patch domain|GCF, C-terminal|TFP11/STIP/Ntr1	None	0	54.5588	80.9116	178.033
chr2	1193884	1194339	456	0.456	+	BdWA1_002085	Ribonuclease P subunit, Rpr2/Snm1/Rpp21	None	0	54.5434	104.466	829.617
chr1	1639832	1640699	868	0.868	+	BdWA1_000758	Nucleophile aminohydrolases, N-terminal|Proteasome subunit alpha5|Proteasome alpha-subunit, N-terminal domain|Proteasome alpha-type subunit|Proteasome, subunit alpha/beta	None	0	54.4038	252.786	476.981
chr3	26066	27622	1557	1.557	+	BdWA1_002267	hypothetical protein	OMGF1	1	54.2721	191.326	173.428
chr1	1954460	1955360	901	0.901	-	BdWA1_000923	ATPase, V1 complex, subunit D	None	0	54.1534	156.667	394.093
chr1	919683	920154	472	0.472	-	BdWA1_000404	Ribosomal protein L29/L35 superfamily|Ribosomal protein L29/L35	None	0	54.1156	72.8877	1235.41
chr2	279103	279174	72	0.072	+	BdWA1_001628	hypothetical protein	None	0	54.0442	72.7259	3153.25
chr1	2828526	2829234	709	0.709	+	BdWA1_001385	Ribosomal protein S3, C-terminal domain superfamily|K homology domain-like, alpha/beta|K Homology domain, type 2|Ribosomal protein S3, eukaryotic/archaeal|Ribosomal protein S3, C-terminal|K homology domain superfamily, prokaryotic type	None	0	53.9239	1702.62	630.934
chr3	456263	456631	369	0.369	+	BdWA1_002497	hypothetical protein	None	0	53.7834	261.451	1951.24
chr3	740138	740220	83	0.083	+	BdWA1_002645	hypothetical protein	None	0	53.7704	1.65311	501.02
chr2	189573	190391	819	0.819	+	BdWA1_001584	Proteasome subunit alpha4|Nucleophile aminohydrolases, N-terminal|Proteasome alpha-subunit, N-terminal domain|Proteasome, subunit alpha/beta|Proteasome alpha-type subunit	None	0	53.7046	428.917	615.955
chr1	743040	743651	612	0.612	+	BdWA1_000319	hypothetical protein	None	0	53.6973	11.7623	693.425
chr3	44363	44692	330	0.33	+	BdWA1_002277	P-loop containing nucleoside triphosphate hydrolase|Small GTPase	None	0	53.6824	163.26	1388.1
chr3	554018	554535	518	0.518	-	BdWA1_002550	Protein prenyltransferase, alpha subunit	None	0	53.6004	92.7191	133.492
chr2	1359574	1359918	345	0.345	+	BdWA1_002169	SUI1 domain|Eukaryotic translation initiation factor SUI1|SUI1 domain superfamily	None	0	53.5842	481.185	1434.44
chr4	603910	604141	232	0.232	+	BdWA1_003106	Mitochondrial distribution/morphology family 35/apoptosis	None	0	53.5254	154.335	2482.94
chr1	2806178	2806492	315	0.315	-	BdWA1_001375	Histone-fold|Histone H2B|Histone H2A/H2B/H3	None	0	53.1278	17965.3	919.945
chr1	2782588	2782980	393	0.393	-	BdWA1_001358	Histone H2A|Histone H2A conserved site|Histone H2A, C-terminal domain|Histone H2A/H2B/H3|Histone-fold	None	0	52.9237	26258	816.558
chr3	5037	5954	918	0.918	-	BdWA1_002259	hypothetical protein	None	0	52.6765	284.354	463.336
chr1	2275204	2275519	316	0.316	+	BdWA1_001111	hypothetical protein	None	0	52.6748	476.754	1133.64
chr2	178367	178937	571	0.571	+	BdWA1_001577	F/V-ATP synthase subunit C superfamily|V-ATPase proteolipid subunit|V-ATPase proteolipid subunit C-like domain	None	0	52.5518	323.12	735.602
chr1	1680213	1681038	826	0.826	+	BdWA1_000775	hypothetical protein	None	0	52.5246	229.083	367.713
chr1	1706846	1707387	542	0.542	-	BdWA1_000788	Ribosomal protein S14	None	0	52.4675	125.389	582.488
chr2	966790	967441	652	0.652	+	BdWA1_001967	hypothetical protein	None	0	52.4215	221.354	696.356
chr1	2107994	2108583	590	0.59	-	BdWA1_001013	hypothetical protein	None	0	52.3499	578.455	668.087
chr1	1979923	1980261	339	0.339	-	BdWA1_000945	Thioredoxin-like superfamily	None	0	52.3369	268.859	1398.11
chr1	2622434	2623153	720	0.72	+	BdWA1_001281	hypothetical protein	None	0	52.2935	164.348	517.982
chr4	622560	622952	393	0.393	+	BdWA1_003120	hypothetical protein	None	0	52.137	2781.69	2002.65
chr5	326442	326672	231	0.231	+	BdWA1_003478	hypothetical protein	None	0	52.068	176.854	1743.57
chr2	479459	479750	292	0.292	+	BdWA1_001724	hypothetical protein	None	0	52.0293	45.638	903.573
chr1	1831170	1831610	441	0.441	+	BdWA1_000855	Cgr1-like	None	0	51.6279	212.974	2058.84
chr1	2082069	2083359	1291	1.291	+	BdWA1_001002	hypothetical protein	None	0	51.5068	120.763	316.325
chr4	359120	359191	72	0.072	+	BdWA1_002983	hypothetical protein	None	0	51.3972	1.87355	977.739
chr2	501793	502122	330	0.33	-	BdWA1_001738	hypothetical protein	None	0	51.345	121.177	1250.49
chr3	554716	555241	526	0.526	-	BdWA1_002551	Protein prenyltransferase, alpha subunit	None	0	51.2675	116.008	827.94
contig45	14213	15550	1338	1.338	-	BdWA1_003739	Phosphatidylinositol anchor biosynthesis protein PIGW/GWT1	None	0	51.224	0.993657	121.494
chr1	1848025	1848255	231	0.231	+	BdWA1_000863	hypothetical protein	None	0	51.1651	75.5949	1191.46
chr1	372503	373059	557	0.557	+	BdWA1_000130	hypothetical protein	None	0	51.1515	139.355	1249.32
chr2	186163	186597	435	0.435	+	BdWA1_001581	hypothetical protein	None	0	51.1084	169.278	776.742
chr3	548351	548838	488	0.488	+	BdWA1_002547	Ribosomal protein S17e|Ribosomal protein S17e, conserved site|Ribosomal protein S17e-like superfamily	None	0	51.059	1174.12	927.9
chr1	2369310	2369381	72	0.072	-	BdWA1_001154	hypothetical protein	None	0	50.8971	2.70862	2589.48
chr1	1722665	1723039	375	0.375	+	BdWA1_000798	hypothetical protein	None	0	50.8941	132.521	888.724
chr1	260559	260630	72	0.072	+	BdWA1_000068	hypothetical protein	None	0	50.7721	4.30381	1733.31
chr4	997860	998513	654	0.654	+	BdWA1_003322	hypothetical protein	None	0	50.7078	154.306	1189.71
chr1	2165044	2165928	885	0.885	+	BdWA1_001045	ClpP, histidine active site|Clp protease proteolytic subunit /Translocation-enhancing protein TepA|ATP-dependent Clp protease proteolytic subunit|ClpP, Ser active site|ClpP/crotonase-like domain superfamily	None	0	50.6525	114.776	511.816
chr1	324420	324491	72	0.072	-	BdWA1_000103	hypothetical protein	None	0	50.6471	13.3932	963.799
chr4	154166	154579	414	0.414	+	BdWA1_002881	hypothetical protein	None	0	50.5038	598.868	1748.2
chr1	1698309	1698698	390	0.39	-	BdWA1_000783	Ubiquitin-related modifier 1|Beta-grasp domain superfamily|Molybdopterin synthase/thiamin biosynthesis sulphur carrier, beta-grasp	None	0	50.4258	145.978	1214.85
chr1	3038146	3038766	621	0.621	+	BdWA1_001490	Small GTPase superfamily, ARF/SAR type|Small GTP-binding protein domain|P-loop containing nucleoside triphosphate hydrolase|Small GTPase superfamily, SAR1-type	None	0	50.3214	723.853	938.071
chr3	350949	351248	300	0.3	-	BdWA1_002445	hypothetical protein	None	0	50.2818	20.3179	1413.16
contig48	2579	5578	3000	3	+	BdWA1_003755	hypothetical protein	None	0	50.2363	0	7.32586
chr1	1541077	1542372	1296	1.296	+	BdWA1_000715	Endonuclease/exonuclease/phosphatase superfamily|Inositol polyphosphate-related phosphatase	None	0	50.2174	128.711	250.185
chr4	676842	677114	273	0.273	+	BdWA1_003152	hypothetical protein	None	0	50.203	30.7486	1048.54
chr1	839075	839335	261	0.261	-	BdWA1_000374	hypothetical protein	None	0	50.1137	106.387	1509.09
chr1	1917234	1917560	327	0.327	+	BdWA1_000896	Small nuclear ribonucleoprotein Sm D2|LSM domain, eukaryotic/archaea-type|LSM domain superfamily	None	0	50.0723	166.879	1852.77
chr3	612563	612858	296	0.296	-	BdWA1_002587	hypothetical protein	None	0	49.9472	60.2592	1145.85
chr2	351796	352073	278	0.278	-	BdWA1_001668	Ribosomal protein S21e|Ribosomal protein S21e, conserved site|Ribosomal protein S21e superfamily	None	0	49.8562	1330.74	2390.67
chr1	801049	801568	520	0.52	+	BdWA1_000355	dUTPase-like|dUTPase-like superfamily|dUTPase, trimeric|Deoxyuridine triphosphate nucleotidohydrolase	None	0	49.836	401.757	1372
chr1	1057109	1057642	534	0.534	-	BdWA1_000463	Adenylyl cyclase-associated protein CAP, fungal type|Adenylate cyclase-associated CAP, C-terminal superfamily|Cyclase-associated protein CAP/septum formation inhibitor MinC, C-terminal|C-CAP/cofactor C-like domain|Adenylate cyclase-associated CAP, C-terminal|Adenylate cyclase-associated CAP	None	0	49.7687	582.745	1450.56
chr2	1323489	1324607	1119	1.119	+	BdWA1_002152	hypothetical protein	None	0	49.5939	990.393	726.877
chr1	1283361	1283599	239	0.239	+	BdWA1_000574	hypothetical protein	None	0	49.5277	151.262	1624.01
chr1	2117934	2118359	426	0.426	+	BdWA1_001022	hypothetical protein	None	0	49.4193	391.254	970.821
chr2	470623	470985	363	0.363	+	BdWA1_001719	ER membrane protein complex subunit 6-like	None	0	49.2528	151.282	1261.79
chr1	343821	344042	222	0.222	+	BdWA1_000113	Arf GTPase activating protein|ARFGAP/RecO-like zinc finger|ArfGAP domain superfamily	None	0	49.2377	252.816	1995.14
chr2	172871	173246	376	0.376	+	BdWA1_001572	40S Ribosomal protein S10|Plectin/S10, N-terminal|Winged helix-like DNA-binding domain superfamily	None	0	49.0945	1055.81	1188.2
chr2	1091584	1093175	1592	1.592	-	BdWA1_002028	Signal recognition particle, SRP54 subunit|Signal recognition particle, SRP54 subunit, GTPase domain|Signal recognition particle, SRP54 subunit, M-domain superfamily|P-loop containing nucleoside triphosphate hydrolase|Signal recognition particle SRP54, N-terminal domain superfamily|Signal recognition particle, SRP54 subunit, M-domain|Signal recognition particle SRP54, helical bundle|Signal recogn…	None	0	49.0907	304.983	447.258
chr2	628309	628641	333	0.333	+	BdWA1_001797	hypothetical protein	None	0	49.089	230.678	1546.73
chr2	965860	966627	768	0.768	+	BdWA1_001966	HIT-like domain|Histidine triad, conserved site|HIT-like superfamily|Histidine triad (HIT) protein	None	0	49.0037	185.485	343.366
chr1	2608372	2608745	374	0.374	+	BdWA1_001271	PDZ-binding protein, CRIPT	None	0	48.8474	205.846	1092.95
chr2	1039781	1040215	435	0.435	+	BdWA1_002003	hypothetical protein	None	0	48.7315	441.029	1713.79
chr5	231926	232624	699	0.699	+	BdWA1_003436	RNA-binding domain superfamily|RNA recognition motif domain|Nucleotide-binding alpha-beta plait domain superfamily	None	0	48.5575	273.097	341.532
chr2	28195	29159	965	0.965	+	BdWA1_001501	hypothetical protein	None	0	48.5573	116.633	35.5924
chr1	2658511	2658581	71	0.071	+	BdWA1_001306	hypothetical protein	None	0	48.5493	1.07482	1853.56
chr1	1986378	1986987	610	0.61	+	BdWA1_000948	Small GTPase superfamily, ARF/SAR type|P-loop containing nucleoside triphosphate hydrolase|Small GTPase superfamily, ARF type|Small GTP-binding protein domain|ADP-ribosylation factor 1-5	None	0	48.4907	1187.96	1876.87
chr4	819601	820746	1146	1.146	-	BdWA1_003231	TAFII55 protein, conserved region|Transcription initiation factor TFIID subunit 7	None	0	48.4477	77.6065	322.868
contig6	51744	52937	1194	1.194	+	BdWA1_003489	hypothetical protein	None	0	48.4217	1.9316	0.546676
chr1	2107174	2107863	690	0.69	+	BdWA1_001012	RNA recognition motif domain|RBM42, RNA recognition motif|Nucleotide-binding alpha-beta plait domain superfamily|RNA-binding domain superfamily	None	0	48.3906	595.54	1105.14
chr1	800393	800743	351	0.351	-	BdWA1_000354	LSM domain superfamily|LSM domain, eukaryotic/archaea-type|Sm-like protein Lsm6/SmF|Small nuclear ribonucleoprotein F	None	0	48.3756	418.381	1654.34
chr4	435729	438307	2579	2.579	-	BdWA1_003025	Alpha/Beta hydrolase fold|Lipase-like|Domain of unknown function DUF676, lipase-like	None	0	48.3077	103.046	187.21
chr2	1388402	1389795	1394	1.394	+	BdWA1_002180	Protein kinase domain|Serine/threonine-protein kinase, active site|Protein kinase-like domain superfamily	None	0	48.1898	0	18.7445
chr1	2838435	2838778	344	0.344	+	BdWA1_001389	hypothetical protein	None	0	48.1473	335.328	1288.4
chr1	944221	944616	396	0.396	-	BdWA1_000415	MutS, connector domain superfamily	None	0	48.0549	194.795	449.431
chr1	2224892	2225294	403	0.403	+	BdWA1_001081	hypothetical protein	None	0	48.0097	72.884	727.035
chr2	1138619	1139434	816	0.816	+	BdWA1_002054	Casein kinase II subunit beta-like|Casein kinase II, regulatory subunit|Casein kinase II, regulatory subunit, N-terminal	None	0	47.9326	183.336	511.248
chr4	365889	366107	219	0.219	+	BdWA1_002989	hypothetical protein	None	0	47.9179	435.64	52.0854
chr1	335817	340064	4248	4.248	+	BdWA1_000110	Tetratricopeptide-like helical domain superfamily|Suppressor of forked|mRNA 3'-end-processing protein Rna14-like	None	0	47.9134	105.761	104.049
chr2	499014	499349	336	0.336	-	BdWA1_001735	hypothetical protein	None	0	47.8913	312.547	756.063
contig152	5476	5547	72	0.072	+	BdWA1_004192	hypothetical protein	None	0	47.875	0	1373.17
chr1	2792603	2792905	303	0.303	-	BdWA1_001365	hypothetical protein	None	0	47.8376	145.377	1350.12
chr1	2638915	2639506	592	0.592	+	BdWA1_001291	V-ATPase proteolipid subunit C, eukaryotic|V-ATPase proteolipid subunit C-like domain|V-ATPase proteolipid subunit|F/V-ATP synthase subunit C superfamily	None	0	47.8206	553.392	759.935
chr1	223775	224065	291	0.291	+	BdWA1_000048	RAP domain	None	0	47.8145	76.7495	245.099
chr2	483265	483980	716	0.716	+	BdWA1_001726	Histone-fold|Histone H4, conserved site|Histone H4|CENP-T/Histone H4, histone fold	None	0	47.8112	26809.2	1351.32
chr1	2274835	2275178	344	0.344	+	BdWA1_001110	Ubiquitin-like domain superfamily|Ubiquitin-like domain|Rad60/SUMO-like domain	None	0	47.8071	438.667	1660.21
chr5	311798	313786	1989	1.989	-	BdWA1_003470	GroEL-like apical domain superfamily|Chaperonin Cpn60/GroEL/TCP-1 family|Chaperonin Cpn60/GroEL|TCP-1-like chaperonin intermediate domain superfamily|GroEL-like equatorial domain superfamily	None	0	47.6836	475.206	142.067
chr1	2699317	2699745	429	0.429	-	BdWA1_001326	LSM domain, eukaryotic/archaea-type|Like-Sm (LSM) domain containing protein, LSm4/SmD1/SmD3|Small nuclear ribonucleoprotein Sm D3|LSM domain superfamily	None	0	47.615	280.143	1627.12
chr3	312772	313281	510	0.51	-	BdWA1_002419	hypothetical protein	None	0	47.5942	391.828	933.71
chr2	1493054	1493448	395	0.395	+	BdWA1_002238	Zinc-binding ribosomal protein|Ribosomal protein L37e, conserved site|Ribosomal protein L37ae/L37e|Ribosomal protein L37e	None	0	47.5117	1077.19	1995.64
chr1	2003547	2004532	986	0.986	+	BdWA1_000959	hypothetical protein	None	0	47.4592	225.836	2064.34
chr3	1435	3850	2416	2.416	-	BdWA1_002257	hypothetical protein	None	0	47.3767	220.025	26.1764
chr3	524796	526278	1483	1.483	+	BdWA1_002537	Rab GDI protein|FAD/NAD(P)-binding domain superfamily|GDP dissociation inhibitor	None	0	47.2862	446.493	287.885
chr2	274887	275390	504	0.504	+	BdWA1_001624	Vacuolar protein sorting protein 26 related|Arrestin-like, C-terminal	None	0	47.1187	201.841	771.618
chr2	950677	951810	1134	1.134	+	BdWA1_001962	CCR4-NOT transcription complex subunit 9|Armadillo-like helical|Armadillo-type fold	None	0	46.9688	351.611	539.471
chr1	1397328	1399631	2304	2.304	+	BdWA1_000639	Thioredoxin-like superfamily|Thioredoxin-like fold	None	0	46.9637	32.1096	169.869
chr1	2916607	2917002	396	0.396	-	BdWA1_001437	Vps71/ZNHIT1|Zinc finger, HIT-type	None	0	46.865	305.633	677.204
chr5	326987	327490	504	0.504	+	BdWA1_003479	hypothetical protein	None	0	46.7941	669.943	689.64
chr2	1343667	1344046	380	0.38	+	BdWA1_002163	Ribosomal protein S26e|Ribosomal protein S26e superfamily	None	0	46.761	1014.35	1540.31
chr2	628835	629179	345	0.345	+	BdWA1_001798	hypothetical protein	None	0	46.7463	275.792	947.854
chr4	800857	801816	960	0.96	-	BdWA1_003219	hypothetical protein	None	0	46.725	1067.71	390.011
chr1	1824667	1824924	258	0.258	+	BdWA1_000851	Peptidase M48	None	0	46.6888	499.311	1462.61
chr1	2208803	2209154	352	0.352	+	BdWA1_001073	hypothetical protein	None	0	46.6139	263.253	1443.58
chr3	513731	514248	518	0.518	-	BdWA1_002529	Mitochondrial pyruvate carrier	None	0	46.6128	155.648	827.213
chr1	181523	181605	83	0.083	+	BdWA1_000026	hypothetical protein	None	0	46.5564	4.44854	272.663
chr1	1801062	1801379	318	0.318	-	BdWA1_000839	Zinc finger, RanBP2-type|Zinc finger, RanBP2-type superfamily	None	0	46.525	351.159	1390.4
chr1	2477512	2478249	738	0.738	-	BdWA1_001206	START domain|START-like domain superfamily	None	0	46.4979	763.812	652.58
chr5	280313	282799	2487	2.487	-	BdWA1_003457	hypothetical protein	None	0	46.4906	63.9279	12.2471
chr4	385403	385734	332	0.332	+	BdWA1_002999	hypothetical protein	None	0	46.475	243.596	1057.23
chr3	969688	970363	676	0.676	-	BdWA1_002750	Ribosomal protein L34e, conserved site|Ribosomal protein L34Ae	None	0	46.4136	863.649	1302.88
chr2	888204	888614	411	0.411	-	BdWA1_001927	hypothetical protein	None	0	46.4106	690.019	1177.02
chr1	2816599	2817363	765	0.765	+	BdWA1_001380	hypothetical protein	None	0	46.3495	326.464	1079.44
chr1	1093312	1093632	321	0.321	+	BdWA1_000477	hypothetical protein	None	0	46.3425	64.7691	1658.74
contig51	12974	15240	2267	2.267	-	BdWA1_003780	hypothetical protein	None	0	46.3335	0.400459	0.663018
chr2	871942	872304	363	0.363	+	BdWA1_001917	hypothetical protein	None	0	46.2762	611.353	1452.84
chr1	2261789	2262381	593	0.593	+	BdWA1_001103	RNA recognition motif domain|Nucleotide-binding alpha-beta plait domain superfamily|RNA-binding domain superfamily	None	0	46.2419	268.653	1521.08
chr3	1013190	1014210	1021	1.021	-	BdWA1_002769	hypothetical protein	None	0	46.2248	76.6108	250.708
chr1	1556055	1556279	225	0.225	+	BdWA1_000723	hypothetical protein	None	0	46.16	190.385	329.519
chr1	2164664	2164942	279	0.279	-	BdWA1_001044	hypothetical protein	None	0	46.1329	142.639	1578.05
chr5	328564	330162	1599	1.599	-	BdWA1_003480	hypothetical protein	None	0	46.1195	2045.04	437.122
chr1	2113212	2113848	637	0.637	-	BdWA1_001016	Ribulose-phosphate binding barrel|Indole-3-glycerol phosphate synthase domain|Aldolase-type TIM barrel	None	0	46.0938	175.754	947.622
chr4	913625	914005	381	0.381	-	BdWA1_003275	hypothetical protein	None	0	46.0436	142.635	488.341
chr1	368717	369478	762	0.762	+	BdWA1_000127	Alpha/Beta hydrolase fold|Serine hydrolase FSH	None	0	46.0318	122.594	927.38
chr4	939231	939560	330	0.33	-	BdWA1_003291	hypothetical protein	None	0	46.0155	195.656	43.7451
chr1	1210410	1210950	541	0.541	+	BdWA1_000539	hypothetical protein	None	0	45.9238	167.788	571.64
contig27	18737	20242	1506	1.506	+	BdWA1_003617	hypothetical protein	None	0	45.9133	0.08343	0.635048
chr5	111282	111650	369	0.369	+	BdWA1_003372	hypothetical protein	None	0	45.8939	8440.95	1202.03
chr4	801826	802626	801	0.801	-	BdWA1_003220	Proteasome beta-type subunit, conserved site|Nucleophile aminohydrolases, N-terminal|Proteasome subunit beta Pre3|Proteasome, subunit alpha/beta|Proteasome B-type subunit	None	0	45.887	275.355	669.411
chr2	1490753	1491068	316	0.316	-	BdWA1_002236	DNA-directed RNA polymerase subunit RPABC5/Rpb10|RNA polymerases, subunit N, zinc binding site|RNA polymerase subunit RPB10	None	0	45.8411	196.316	1536.63
chr1	2117191	2117886	696	0.696	-	BdWA1_001021	Ribosomal protein L9, N-terminal|Ribosomal protein L9/RNase H1, N-terminal|Ribosomal protein L9, N-terminal domain superfamily	None	0	45.8216	315.549	655.759
chr1	2467683	2468103	421	0.421	-	BdWA1_001201	Thioredoxin domain|Thioredoxin-like superfamily|Thioredoxin, conserved site|Thioredoxin	None	0	45.8073	1106.58	815.389
chr1	1665051	1665481	431	0.431	+	BdWA1_000768	Cytochrome c oxidase, subunit VIb superfamily	None	0	45.7333	291.148	852.382
chr4	469676	470581	906	0.906	-	BdWA1_003038	Mitochondrial carrier domain superfamily|ADP/ATP carrier protein, eukaryotic type|Mitochondrial carrier protein|Mitochondrial substrate/solute carrier	None	0	45.7036	516.73	540.54
chr1	1604725	1605291	567	0.567	-	BdWA1_000741	GNAT domain|Acyl-CoA N-acyltransferase	None	0	45.6919	166.906	1244.76
chr4	438828	441406	2579	2.579	-	BdWA1_003026	Alpha/Beta hydrolase fold|Lipase-like|Domain of unknown function DUF676, lipase-like	None	0	45.6846	83.5116	173.912
chr4	662482	662743	262	0.262	-	BdWA1_003141	hypothetical protein	None	0	45.6668	395.313	1575.49
chr1	528750	530153	1404	1.404	-	BdWA1_000208	WD40-repeat-containing domain superfamily|WD40 repeat|Sof1-like protein|WD40/YVTN repeat-like-containing domain superfamily	None	0	45.6554	260.298	496.054
chr1	1512871	1513317	447	0.447	-	BdWA1_000704	Aldolase-type TIM barrel|Ribulose-phosphate binding barrel	None	0	45.5567	209.242	1228.65
chr1	1056350	1056968	619	0.619	+	BdWA1_000462	SAP domain|SAP domain superfamily	None	0	45.5141	391.444	1271.48
chr2	1062634	1062978	345	0.345	+	BdWA1_002012	hypothetical protein	None	0	45.511	5.75626	555.994
chr1	1976465	1976850	386	0.386	-	BdWA1_000940	hypothetical protein	None	0	45.4705	160.403	661.255
chr1	2398630	2399790	1161	1.161	-	BdWA1_001171	hypothetical protein	None	0	45.4396	83.0361	528.615
chr1	668564	668797	234	0.234	-	BdWA1_000281	hypothetical protein	None	0	45.353	78.2823	1818.43
chr2	1493632	1494148	517	0.517	+	BdWA1_002239	Glycine cleavage system H-protein/Simiate|Single hybrid motif	None	0	45.2837	86.9019	1700.49
chr2	710111	710182	72	0.072	-	BdWA1_001841	hypothetical protein	None	0	45.228	1.54166	1681.14
contig40	5764	6687	924	0.924	+	BdWA1_003706	AP2/ERF domain	None	0	45.2241	0	38.3436
chr1	2324324	2324821	498	0.498	+	BdWA1_001127	Ubiquitin-conjugating enzyme E2|Ubiquitin-conjugating enzyme, active site|Ubiquitin-conjugating enzyme/RWD-like	None	0	45.1914	589.41	729.304
chr4	394501	394764	264	0.264	-	BdWA1_003005	hypothetical protein	None	0	45.1786	94.535	614.78
chr1	2938801	2938872	72	0.072	+	BdWA1_001445	hypothetical protein	None	0	45.103	0	2675.01
chr3	65587	65936	350	0.35	+	BdWA1_002287	Ribosomal protein S25	None	0	45.0968	1706.92	1342.1
chr4	1001711	1001994	284	0.284	-	BdWA1_003327	Zinc finger, FYVE/PHD-type	None	0	45.0037	72.6142	873.095
chr1	2267771	2268046	276	0.276	-	BdWA1_001107	hypothetical protein	None	0	44.9271	178.088	982.976
chr1	3025686	3026126	441	0.441	+	BdWA1_001488	Zinc finger C2H2 superfamily|Zinc finger, double-stranded RNA binding	None	0	44.8188	79.7045	830.003
chr1	1468777	1469241	465	0.465	+	BdWA1_000677	hypothetical protein	None	0	44.7678	781.388	472.863
chr1	1871913	1872424	512	0.512	-	BdWA1_000871	hypothetical protein	None	0	44.7498	219.274	1096.71
chr5	222429	225428	3000	3	-	BdWA1_003432	hypothetical protein	None	0	44.6213	0	7.06548
chr4	374397	374876	480	0.48	-	BdWA1_002995	Nascent polypeptide-associated complex NAC domain|NAC A/B domain superfamily|Transcription factor BTF3	None	0	44.6162	575.401	1105.84
chr3	669240	669677	438	0.438	+	BdWA1_002608	hypothetical protein	None	0	44.5057	227.388	931.424
chr1	260194	260266	73	0.073	+	BdWA1_000067	hypothetical protein	None	0	44.4851	3.43179	2428.15
chr1	594741	595070	330	0.33	-	BdWA1_000241	Prefoldin beta-like|Prefoldin	None	0	44.4738	569.876	1883.8
contig66	7936	9109	1174	1.174	+	BdWA1_003858	hypothetical protein	None	0	44.4418	0.580172	127.369
chr2	1006601	1006939	339	0.339	-	BdWA1_001987	LSM domain, eukaryotic/archaea-type|Sm-like protein LSm5|LSM domain superfamily	None	0	44.4175	238.465	1343.03
contig117	4473	7472	3000	3	+	BdWA1_004075	hypothetical protein	None	0	44.3978	0.057587	7.23257
chr1	2627413	2628026	614	0.614	-	BdWA1_001284	Ribosomal protein S4/S9, N-terminal|Ribosomal protein S4/S9, eukaryotic/archaeal|RNA-binding S4 domain|Ribosomal protein S4, conserved site|RNA-binding S4 domain superfamily|Ribosomal protein S4/S9	None	0	44.3939	1671.73	1201.87
chr5	74568	75654	1087	1.087	-	BdWA1_003355	hypothetical protein	None	0	44.361	20.3871	10.1254
chr1	2201687	2202610	924	0.924	-	BdWA1_001066	AP2/ERF domain	None	0	44.3033	0	39.4713
chr1	1831698	1832046	349	0.349	+	BdWA1_000856	hypothetical protein	None	0	44.2886	233.267	1715.64
chr4	471078	471718	641	0.641	+	BdWA1_003039	Ubiquitin-like domain|Ubiquitin domain|Ubiquitin-like domain superfamily	None	0	44.2774	113.904	933.634
chr1	422158	422851	694	0.694	+	BdWA1_000155	hypothetical protein	None	0	44.1525	107.389	897.221
chr1	1966615	1966968	354	0.354	-	BdWA1_000932	hypothetical protein	None	0	44.1251	487.782	1705.86
chr1	356229	356677	449	0.449	+	BdWA1_000121	Histone-binding protein RBBP4, N-terminal	None	0	44.0603	318.142	569.581
chr1	965544	965897	354	0.354	+	BdWA1_000424	hypothetical protein	None	0	44.0488	244.909	1335.63
chr1	556474	556719	246	0.246	+	BdWA1_000223	hypothetical protein	None	0	44.0252	596.398	1768.08
chr5	159871	160191	321	0.321	+	BdWA1_003399	hypothetical protein	None	0	43.9115	269.09	1260.75
chr5	138858	139595	738	0.738	+	BdWA1_003387	hypothetical protein	None	0	43.8157	94.1203	840.477
chr2	1326262	1327149	888	0.888	+	BdWA1_002154	hypothetical protein	None	0	43.6896	1009.69	807.395
chr1	2969152	2969729	578	0.578	-	BdWA1_001463	hypothetical protein	None	0	43.6591	270.599	458.207
chr3	466408	467166	759	0.759	+	BdWA1_002505	hypothetical protein	None	0	43.6434	123.344	549.741
chr4	975493	976012	520	0.52	+	BdWA1_003310	Ribosomal protein S19/S15, superfamily|Ribosomal protein S19/S15|Ribosomal protein S19A/S15e|Ribosomal protein S15/S19, conserved site	None	0	43.6256	1210.32	1114.97
chr4	625122	625538	417	0.417	-	BdWA1_003122	hypothetical protein	None	0	43.5692	0	935.854
chr2	151024	151323	300	0.3	-	BdWA1_001559	hypothetical protein	None	0	43.4189	8.20679	2125.52
chr1	2184052	2184685	634	0.634	-	BdWA1_001056	Glutaredoxin, PICOT-like|Glutaredoxin|Monothiol glutaredoxin-related|Thioredoxin-like superfamily	None	0	43.4076	136.002	1269.11
chr3	458291	460142	1852	1.852	+	BdWA1_002499	hypothetical protein	None	0	43.3544	91.3591	274.192
chr1	2579423	2580190	768	0.768	-	BdWA1_001257	hypothetical protein	None	0	43.347	480.989	746.105
chr4	99318	99854	537	0.537	-	BdWA1_002862	hypothetical protein	None	0	43.2925	163.036	423.338
chr1	1117720	1118121	402	0.402	+	BdWA1_000488	Histone H2A, C-terminal domain|Histone H2A|Histone-fold|Histone H2A/H2B/H3	None	0	43.1642	875.656	1303.19
chr2	1106518	1107181	664	0.664	+	BdWA1_002036	Peptidyl-tRNA hydrolase II domain superfamily|Peptidyl-tRNA hydrolase, PTH2	None	0	43.0714	154.008	989.059
chr1	595104	595451	348	0.348	-	BdWA1_000242	hypothetical protein	None	0	43.0619	452.16	1512.97
chr1	2657792	2657862	71	0.071	+	BdWA1_001305	hypothetical protein	None	0	43.0539	0	2017.27
chr3	807938	808904	967	0.967	+	BdWA1_002673	Ribose 5-phosphate isomerase, type A|NagB/RpiA transferase-like	None	0	43.0472	34.954	944.046
chr1	1915026	1916487	1462	1.462	-	BdWA1_000895	Helicase superfamily 1/2, ATP-binding domain|DDX47/Rrp3, DEAD-box helicase domain|P-loop containing nucleoside triphosphate hydrolase|Helicase, C-terminal|RNA helicase, DEAD-box type, Q motif|DEAD/DEAH box helicase domain|ATP-dependent RNA helicase DEAD-box, conserved site	None	0	43.0395	106.606	51.4185
chr3	522396	522809	414	0.414	+	BdWA1_002535	Ribosomal protein L7Ae/L30e/S12e/Gadd45|Ribosomal protein S12e|50S ribosomal protein L30e-like	None	0	42.8773	1183.34	1764.77
chr5	261277	262235	959	0.959	+	BdWA1_003450	hypothetical protein	None	0	42.6958	219.43	362.259
chr3	801826	802082	257	0.257	+	BdWA1_002670	Ubiquitin-like modifier Hub1/Ubl5|Ubiquitin-like domain|Ubiquitin-like domain superfamily	None	0	42.6723	157.472	1297.6
chr4	792471	793553	1083	1.083	+	BdWA1_003214	Ribosomal protein L4 domain superfamily|Ribosomal protein L4/L1e|Ribosomal protein L4, eukaryotic and archaeal type	None	0	42.6639	1261.68	488.985
chr2	889915	890482	568	0.568	-	BdWA1_001929	SUI1 domain|SUI1 domain superfamily	None	0	42.6205	176.215	562.52
chr4	859512	860054	543	0.543	-	BdWA1_003254	C2 domain superfamily	None	0	42.6152	44.8946	832.792
chr1	2783794	2784204	411	0.411	+	BdWA1_001359	Histone H3/CENP-A|Histone H2A/H2B/H3|Histone-fold	None	0	42.5951	21963.7	718.694
chr1	417900	418985	1086	1.086	-	BdWA1_000152	Prenyltransferase subunit beta|Terpenoid cyclases/protein prenyltransferase alpha-alpha toroid|PFTB repeat	None	0	42.5475	13.331	43.8071
chr1	1420784	1421681	898	0.898	+	BdWA1_000652	HAD-like superfamily|HAD superfamily	OMGF2	1	42.4644	102.718	182.205
chr1	2489134	2489556	423	0.423	+	BdWA1_001211	hypothetical protein	None	0	42.4368	130.868	1663.2
chr4	98929	99183	255	0.255	-	BdWA1_002861	hypothetical protein	None	0	42.436	168.156	45.8764
chr1	2618400	2618943	544	0.544	+	BdWA1_001278	NUDIX hydrolase domain|Bis(5'-nucleosyl)-tetraphosphatase|NUDIX hydrolase, conserved site|NUDIX hydrolase-like domain superfamily	None	0	42.4347	361.337	635.783
chr1	1979379	1979877	499	0.499	-	BdWA1_000944	Copper chaperone SCO1/SenC|Thioredoxin-like superfamily	None	0	42.4304	479.057	819.489
chr1	1038936	1039971	1036	1.036	+	BdWA1_000454	Band 7, C-terminal extension|Band 7/SPFH domain superfamily|Stomatin/HflK/HflC family|Band 7 domain	None	0	42.4122	149.763	595.601
chr1	1326441	1326925	485	0.485	+	BdWA1_000598	hypothetical protein	None	0	42.3803	1661.24	1491.87
chr1	1414452	1415349	898	0.898	+	BdWA1_000648	HAD-like superfamily|HAD superfamily	OMGF2	1	42.2021	84.2036	178.675
chr1	540382	540857	476	0.476	+	BdWA1_000214	RNA recognition motif domain|RNA-binding domain superfamily|Nucleotide-binding alpha-beta plait domain superfamily	None	0	42.1506	314.474	764.058
chr1	150206	151198	993	0.993	-	BdWA1_000017	hypothetical protein	None	0	42.112	248.204	700.464
chr1	1338595	1339228	634	0.634	-	BdWA1_000608	Palmitoyltransferase, DHHC domain	None	0	42.0632	182.469	567.341
chr4	432639	435208	2570	2.57	-	BdWA1_003024	Domain of unknown function DUF676, lipase-like|Lipase-like|Alpha/Beta hydrolase fold	None	0	42.0568	117.995	138.621
chr3	863838	864972	1135	1.135	-	BdWA1_002706	hypothetical protein	None	0	42.0447	125.725	648.742
chr1	1163825	1164205	381	0.381	+	BdWA1_000511	hypothetical protein	None	0	42.0418	556.158	1203
chr1	2359097	2359765	669	0.669	-	BdWA1_001146	hypothetical protein	None	0	42.0182	236.969	725.807
chr1	1991132	1991204	73	0.073	+	BdWA1_000952	hypothetical protein	None	0	41.9976	2.46033	173.553
chr1	1971577	1971780	204	0.204	+	BdWA1_000937	hypothetical protein	None	0	41.9741	25.3619	363.246
chr2	1514745	1515182	438	0.438	+	BdWA1_002248	hypothetical protein	None	0	41.936	447.673	1500.01
contig121	12700	13857	1158	1.158	-	BdWA1_004095	hypothetical protein	None	0	41.9314	1.11831	16.991
chr2	404256	405227	972	0.972	-	BdWA1_001693	hypothetical protein	None	0	41.8993	0	35.1672
chr1	2503336	2503980	645	0.645	+	BdWA1_001217	hypothetical protein	None	0	41.895	98.363	694.633
chr3	504402	504605	204	0.204	+	BdWA1_002522	hypothetical protein	None	0	41.8858	11.3207	507.829
chr3	464127	464789	663	0.663	-	BdWA1_002503	P-loop containing nucleoside triphosphate hydrolase|Small GTPase|Small GTP-binding protein domain	None	0	41.81	847.85	1178.14
chr1	2618947	2619357	411	0.411	-	BdWA1_001279	U6 snRNA-associated Sm-like protein LSm2|LSM domain superfamily|LSM domain, eukaryotic/archaea-type	None	0	41.7991	224.75	685.32
chr3	586926	587491	566	0.566	-	BdWA1_002570	Nucleotide-binding alpha-beta plait domain superfamily|Ribosomal protein L23/L25, conserved site|Ribosomal protein L23/L15e core domain superfamily|Ribosomal protein L25/L23|Ribosomal protein L23/L25, N-terminal	None	0	41.7955	712.421	1038.61
chr1	2172871	2173294	424	0.424	-	BdWA1_001050	Longin-like domain superfamily	None	0	41.7599	134.122	789.406
chr3	517459	518090	632	0.632	-	BdWA1_002532	Sm-like protein Lsm7|LSM domain, eukaryotic/archaea-type|Sm-like protein Lsm7/SmG|LSM domain superfamily	None	0	41.6929	359.203	894.048
chr1	1424203	1425123	921	0.921	+	BdWA1_000654	HAD-like superfamily|HAD superfamily	OMGF2	1	41.5913	57.9765	328.456
chr3	592280	593190	911	0.911	+	BdWA1_002573	Vesicle transport protein, Got1/SFT2-like|Vesicle transport protein SFT2	None	0	41.5899	334.663	514.28
chr4	621375	622045	671	0.671	-	BdWA1_003119	Ribosomal protein L28/L24 superfamily|Ribosomal protein L28/L24|L28p-like|Ribosomal protein L28	None	0	41.5419	183.338	798.853
chr1	557838	558325	488	0.488	-	BdWA1_000225	hypothetical protein	None	0	41.5231	220.458	1271.21
chr2	1321835	1322425	591	0.591	+	BdWA1_002151	hypothetical protein	None	0	41.4697	414.965	896.124
chr2	299304	299383	80	0.08	+	BdWA1_001638	hypothetical protein	None	0	41.3803	0.616666	2774.85
chr5	149566	150186	621	0.621	+	BdWA1_003394	Nucleic acid-binding, OB-fold|Ribosomal protein L2|Ribosomal Proteins L2, RNA binding domain	None	0	41.3658	56.8843	405.364
chr1	2420496	2421069	574	0.574	+	BdWA1_001178	WD40/YVTN repeat-like-containing domain superfamily|WD40 repeat|WD40-repeat-containing domain superfamily|G-protein beta WD-40 repeat|WD40 repeat, conserved site	None	0	41.3385	154.105	525.708
chr3	904484	905056	573	0.573	+	BdWA1_002722	Transcription elongation factor 1 superfamily|Transcription elongation factor 1	None	0	41.332	167.539	1054.85
chr2	1249898	1250470	573	0.573	+	BdWA1_002113	LSM domain, eukaryotic/archaea-type|LSM domain superfamily|Sm-like protein Lsm1	None	0	41.2535	323.073	767.373
chr3	970566	971060	495	0.495	+	BdWA1_002751	hypothetical protein	None	0	41.2482	530.505	1351.48
chr2	58478	58944	467	0.467	+	BdWA1_001514	Nucleoplasmin core domain superfamily|Nucleoplasmin-like domain	None	0	41.2341	4585.34	1090.92
chr2	486406	487083	678	0.678	-	BdWA1_001728	EF-hand domain|EF-hand domain pair	None	0	41.2192	162.789	769.363
chr1	2611695	2612015	321	0.321	+	BdWA1_001273	hypothetical protein	None	0	41.1441	565.077	897.394
chr2	1045781	1046665	885	0.885	+	BdWA1_002010	S-adenosyl-L-methionine-dependent methyltransferase superfamily|Ribosomal RNA large subunit methyltransferase E|tRNA (cytidine(32)/guanosine(34)-2-O)-methyltransferase, Trm7|Ribosomal RNA methyltransferase, FtsJ domain	None	0	41.1009	362.149	580.497
chr2	1419986	1422300	2315	2.315	-	BdWA1_002199	AMP-dependent synthetase/ligase|ANL, N-terminal domain	None	0	41.0355	502.49	211.414
chr3	397788	398374	587	0.587	+	BdWA1_002473	Peptidase S26B|LexA/Signal peptidase-like superfamily|Peptidase S26|Peptidase S24/S26A/S26B/S26C|Signal peptidase Sec11|Peptidase S26A, signal peptidase I, conserved site	None	0	40.9803	236.07	585.369
chr1	288726	289318	593	0.593	+	BdWA1_000084	Prefoldin alpha-like|Prefoldin alpha subunit, archaea-type|Prefoldin	None	0	40.9781	283.446	1150.93
chr4	976020	976629	610	0.61	-	BdWA1_003311	2Fe-2S ferredoxin-like superfamily|Ferredoxin [2Fe-2S], plant|2Fe-2S ferredoxin, iron-sulphur binding site|2Fe-2S ferredoxin-type iron-sulfur binding domain|Beta-grasp domain superfamily	None	0	40.9678	48.6277	484.456
chr1	2022474	2022832	359	0.359	+	BdWA1_000970	hypothetical protein	None	0	40.9314	350.068	1759.72
chr3	740611	741416	806	0.806	+	BdWA1_002646	Mitochondrial glycoprotein superfamily|Mitochondrial glycoprotein	None	0	40.8843	902.653	774.591
chr2	80870	83497	2628	2.628	+	BdWA1_001523	Patatin-like phospholipase domain-containing protein|Acyl transferase/acyl hydrolase/lysophospholipase	None	0	40.8459	164.408	117.768
chr2	1301480	1302707	1228	1.228	-	BdWA1_002141	LSM domain superfamily|LSM domain, eukaryotic/archaea-type|Sm-like protein Lsm6/SmF	None	0	40.8316	267.238	650.149
chr4	951892	952431	540	0.54	-	BdWA1_003298	hypothetical protein	None	0	40.751	1006.34	1445.14
chr4	999724	1000354	631	0.631	-	BdWA1_003325	Peroxiredoxin, C-terminal|Thioredoxin-like superfamily|Alkyl hydroperoxide reductase subunit C/ Thiol specific antioxidant|Thioredoxin domain|Peroxiredoxin, AhpC-type	None	0	40.7102	727.185	1262.15
chr5	297709	298950	1242	1.242	+	BdWA1_003464	C-5 cytosine methyltransferase|S-adenosyl-L-methionine-dependent methyltransferase superfamily	None	0	40.7097	55.3385	271.104
chr2	151467	152081	615	0.615	+	BdWA1_001560	Ribosomal protein S7e	None	0	40.7079	742.763	1318.55
chr2	659795	660931	1137	1.137	-	BdWA1_001814	JAB1/MPN/MOV34 metalloenzyme domain|Eukaryotic translation initiation factor 3 subunit H|MPN domain|eIF3h, C-terminal	None	0	40.5981	386.393	364.983
chr2	1441305	1441736	432	0.432	-	BdWA1_002212	hypothetical protein	None	0	40.587	181.066	896.266
contig145	63	288	226	0.226	-	BdWA1_004171	S-adenosyl-L-methionine-dependent methyltransferase superfamily	None	0	40.5773	0	36.4742
chr3	489472	490032	561	0.561	+	BdWA1_002517	Nuclear transcription factor Y subunit A	None	0	40.5684	522.244	920.456
chr1	2633353	2634097	745	0.745	+	BdWA1_001287	RNA recognition motif domain|Nucleotide-binding alpha-beta plait domain superfamily|RNA-binding domain superfamily	None	0	40.5217	933.583	1397.24
chr3	710778	711579	802	0.802	-	BdWA1_002627	hypothetical protein	None	0	40.5007	240.944	1313.46
chr3	1080814	1081464	651	0.651	+	BdWA1_002815	hypothetical protein	None	0	40.4923	104.614	544.07
chr1	948057	948651	595	0.595	-	BdWA1_000417	hypothetical protein	None	0	40.4898	182.661	827.384
chr1	876321	876794	474	0.474	-	BdWA1_000393	hypothetical protein	None	0	40.4353	103.08	955.796
chr1	553767	554462	696	0.696	-	BdWA1_000220	Cyclophilin-type peptidyl-prolyl cis-trans isomerase domain|Cyclophilin-like domain superfamily|Cyclophilin-type peptidyl-prolyl cis-trans isomerase, conserved site	None	0	40.427	1960.58	1342.19
chr3	382337	382650	314	0.314	+	BdWA1_002463	Cytidine and deoxycytidylate deaminase domain|Cytidine deaminase-like	None	0	40.3551	107.611	542.808
chr2	545787	546277	491	0.491	-	BdWA1_001760	hypothetical protein	None	0	40.3464	204.296	868.815
chr2	1070798	1071324	527	0.527	-	BdWA1_002016	hypothetical protein	None	0	40.3438	235.574	1043.73
chr1	2897067	2897436	370	0.37	+	BdWA1_001427	hypothetical protein	None	0	40.3269	946.536	1469.44
chr4	617145	617650	506	0.506	+	BdWA1_003115	Orc1-like, AAA ATPase domain|P-loop containing nucleoside triphosphate hydrolase	None	0	40.3159	69.9343	824.957
chr4	1000440	1001672	1233	1.233	-	BdWA1_003326	Nucleotide-binding alpha-beta plait domain superfamily|RNA recognition motif domain|RNA-binding domain superfamily	None	0	40.2705	202.853	841.871
chr2	993269	993613	345	0.345	-	BdWA1_001980	G-patch domain	None	0	40.2522	235.857	424.219
chr4	649187	650341	1155	1.155	+	BdWA1_003135	WD40/YVTN repeat-like-containing domain superfamily|WD40 repeat|WD40-repeat-containing domain superfamily	None	0	40.1863	327.819	539.907
chr4	868148	868878	731	0.731	+	BdWA1_003258	Luc7-related	None	0	40.1419	291.958	1024.42
chr3	705613	706173	561	0.561	+	BdWA1_002623	EF-hand domain|Centrin-1|EF-hand domain pair|EF-Hand 1, calcium-binding site	None	0	40.1297	283.323	994.476
chr3	1030391	1031009	619	0.619	+	BdWA1_002778	Tetratricopeptide-like helical domain superfamily|Tetratricopeptide repeat	None	0	40.1079	538.899	860.824
chr2	256692	256988	297	0.297	+	BdWA1_001615	hypothetical protein	None	0	40.0981	0.415263	806.082
chr3	1051187	1051523	337	0.337	-	BdWA1_002794	hypothetical protein	None	0	40.0767	188.034	1324.7
chr2	188532	189408	877	0.877	-	BdWA1_001583	Nucleophile aminohydrolases, N-terminal|Proteasome, subunit alpha/beta|Proteasome alpha-subunit, N-terminal domain|Proteasome alpha-type subunit	None	0	40.0693	325.706	613.941
chr1	1091919	1092914	996	0.996	-	BdWA1_000476	F-box domain|F-box-like domain superfamily	None	0	40.0264	155.08	364.245
chr2	138674	139240	567	0.567	+	BdWA1_001550	Nascent polypeptide-associated complex NAC domain|Nascent polypeptide-associated complex subunit alpha-like, UBA domain|NAC A/B domain superfamily|Nascent polypeptide-associated complex subunit alpha	None	0	39.9935	805.619	1025.45
chr1	554617	555759	1143	1.143	+	BdWA1_000221	RNA 5'-triphosphatase Cet1/Ctl1|mRNA triphosphatase Cet1-like superfamily|mRNA triphosphatase Cet1-like|CYTH-like domain superfamily	None	0	39.9885	741.443	1320.81
chr3	870132	870509	378	0.378	+	BdWA1_002709	hypothetical protein	None	0	39.9776	268.641	1557.37
chr2	1080298	1081008	711	0.711	+	BdWA1_002021	Syntaxin 6, N-terminal|SNARE	None	0	39.9055	229.265	681.348
chr1	2076965	2077811	847	0.847	-	BdWA1_001000	AP2/ERF domain	None	0	39.9028	66.0038	338.632
chr2	784277	784959	683	0.683	+	BdWA1_001885	RNA recognition motif domain|RNA-binding domain superfamily|Nucleotide-binding alpha-beta plait domain superfamily	None	0	39.8826	389.233	1058.01
chr4	823658	824368	711	0.711	-	BdWA1_003235	Nucleotide-binding alpha-beta plait domain superfamily|RNA recognition motif domain|snRNP70, RNA recognition motif|RNA-binding domain superfamily|U1 small nuclear ribonucleoprotein of 70kDa N-terminal	None	0	39.8802	165.88	715.597
chr1	1837447	1838244	798	0.798	+	BdWA1_000859	hypothetical protein	None	0	39.8068	88.3909	906.524
chr1	499594	500577	984	0.984	-	BdWA1_000198	RNA polymerase subunit Rpb7-like|RNA polymerase Rpb7-like , N-terminal|S1 domain|Nucleic acid-binding, OB-fold|RNA polymerase Rpb7-like, N-terminal domain superfamily	None	0	39.7581	156.024	793.709
chr1	1122243	1123052	810	0.81	-	BdWA1_000492	Armadillo-like helical|Armadillo-type fold|Clathrin/coatomer adaptor, adaptin-like, N-terminal	None	0	39.7543	315.565	761.822
chr1	2938930	2939525	596	0.596	+	BdWA1_001446	hypothetical protein	None	0	39.7068	97.2167	741.819
chr3	1078655	1078951	297	0.297	+	BdWA1_002813	SET domain|SET domain superfamily|Post-SET domain	None	0	39.7041	207.377	52.3559
chr1	555762	556361	600	0.6	-	BdWA1_000222	hypothetical protein	None	0	39.6671	695.998	756.897
chr4	902402	902832	431	0.431	-	BdWA1_003269	hypothetical protein	None	0	39.6297	83.9668	734.843
chr1	2788360	2788668	309	0.309	-	BdWA1_001362	Ribosomal protein L22e superfamily|Ribosomal protein L22e	None	0	39.5997	962.822	1244.57
chr5	324821	326306	1486	1.486	+	BdWA1_003477	RNA recognition motif domain|Nucleotide-binding alpha-beta plait domain superfamily|RNA-binding domain superfamily	None	0	39.5976	291.194	582.554
chr1	2459460	2459690	231	0.231	+	BdWA1_001197	hypothetical protein	None	0	39.5821	299.14	53.8307
chr4	738845	739681	837	0.837	-	BdWA1_003182	14-3-3 domain superfamily|14-3-3 protein|14-3-3 protein, conserved site|14-3-3 domain	None	0	39.5781	1539.76	389.191
chr2	528743	528991	249	0.249	+	BdWA1_001751	hypothetical protein	None	0	39.5593	290.195	723.609
contig164	1762	1833	72	0.072	+	BdWA1_004221	hypothetical protein	None	0	39.5588	0	1400.29
chr1	466913	467356	444	0.444	+	BdWA1_000183	Ribosomal protein S9, conserved site|Ribosomal protein S5 domain 2-type fold|Ribosomal protein S9|Ribosomal protein S5 domain 2-type fold, subgroup	None	0	39.5104	1403.16	966.603
chr1	268870	269070	201	0.201	+	BdWA1_000076	P-loop containing nucleoside triphosphate hydrolase	None	0	39.4873	192.229	586.99
chr3	712111	712586	476	0.476	+	BdWA1_002628	Ribosomal L28e/Mak16	None	0	39.4078	1003.56	1168.38
chr1	1950302	1950901	600	0.6	-	BdWA1_000920	ATP synthase, F0 complex, subunit C|ATP synthase, F0 complex, subunit C, DCCD-binding site|F1F0 ATP synthase subunit C superfamily|V-ATPase proteolipid subunit C-like domain|F/V-ATP synthase subunit C superfamily	None	0	39.3971	943.343	1103.7
chr1	1188153	1188632	480	0.48	+	BdWA1_000523	hypothetical protein	None	0	39.3827	304.41	1386.07
chr2	131996	132415	420	0.42	-	BdWA1_001545	hypothetical protein	None	0	39.3706	159.469	1022.08
chr3	714486	714994	509	0.509	-	BdWA1_002630	Ribosomal protein L35A|Translation protein, beta-barrel domain superfamily|Ribosomal protein L35Ae, conserved site|Ribosomal protein L35A superfamily	None	0	39.3117	701.473	873.025
chr3	778321	778626	306	0.306	+	BdWA1_002659	Cold-shock protein, DNA-binding|Nucleic acid-binding, OB-fold|Cold shock domain|Cold-shock (CSD) domain	None	0	39.3063	61.392	506.023
chr2	559011	559463	453	0.453	+	BdWA1_001767	hypothetical protein	None	0	39.3051	823.336	1180.2
chr1	2154955	2155388	434	0.434	-	BdWA1_001039	Ribosomal protein S10 domain|Ribosomal protein S10 domain superfamily|Ribosomal protein S10, eukaryotic/archaeal|Ribosomal protein S10	None	0	39.2936	1367.79	1798.5
chr3	755910	756401	492	0.492	+	BdWA1_002648	hypothetical protein	None	0	39.2884	342.934	481.647
chr4	767180	768521	1342	1.342	-	BdWA1_003202	Casein kinase II, regulatory subunit|Casein kinase II, regulatory subunit, N-terminal|Casein kinase II subunit beta-like	None	0	39.2775	338.832	981.41
chr1	2567805	2575331	7527	7.527	-	BdWA1_001254	hypothetical protein	None	0	39.2677	315.506	41.1445
chr1	705193	706002	810	0.81	-	BdWA1_000303	GOLD domain|Transmembrane emp24 domain-containing protein	None	0	39.2615	406.672	685.061
chr1	836721	837628	908	0.908	-	BdWA1_000372	Exoribonuclease, PH domain 2 superfamily|PNPase/RNase PH domain superfamily|Ribosomal protein S5 domain 2-type fold|Exoribonuclease, phosphorolytic domain 1	None	0	39.2301	101.576	957.23
chr1	1732286	1732914	629	0.629	+	BdWA1_000806	Fcf2 pre-rRNA processing, C-terminal	None	0	39.2245	294.05	610.147
chr3	718001	718378	378	0.378	-	BdWA1_002633	hypothetical protein	None	0	39.2115	31.0474	641.18
chr4	740082	740447	366	0.366	+	BdWA1_003183	hypothetical protein	None	0	39.1563	176.232	610.169
chr2	1315394	1316991	1598	1.598	+	BdWA1_002148	hypothetical protein	None	0	39.1493	465.168	446.401
chr1	2066909	2067724	816	0.816	+	BdWA1_000993	hypothetical protein	None	0	39.1291	0.111468	137.328
chr1	610769	611164	396	0.396	+	BdWA1_000253	hypothetical protein	None	0	39.1003	188.412	918.331
chr1	559411	560547	1137	1.137	-	BdWA1_000226	hypothetical protein	None	0	39.0843	310.259	842.025
chr2	1439636	1440125	490	0.49	+	BdWA1_002210	Zinc finger, A20-type|AN1-like Zinc finger|Zinc finger, AN1-type	None	0	39.0782	1021.65	1577.94
chr1	2855079	2856335	1257	1.257	+	BdWA1_001400	hypothetical protein	None	0	39.0468	236.079	1072.4
chr1	2896289	2896894	606	0.606	+	BdWA1_001426	Triosephosphate isomerase|Triosephosphate isomerase superfamily|Aldolase-type TIM barrel|Triosephosphate isomerase, active site	None	0	39.0219	554.49	1439
chr1	1532616	1533131	516	0.516	-	BdWA1_000711	Dual specificity protein phosphatase domain|Tyrosine-specific protein phosphatases domain|Dual specificity phosphatase, catalytic domain|Protein-tyrosine phosphatase-like	None	0	39.0082	722.764	965.007
chr1	2850513	2851717	1205	1.205	+	BdWA1_001396	V-type ATPase subunit C/d|ATPase, V0 complex, subunit d|V-type ATP synthase c/d subunit, domain 3 superfamily|V-type ATP synthase subunit c/d subunit superfamily|ATPase, V0 complex, c/d subunit	None	0	38.9845	891.66	806.347
chr1	867397	867470	74	0.074	+	BdWA1_000388	hypothetical protein	None	0	38.9763	0.510416	1915.32
chr2	716669	717113	445	0.445	+	BdWA1_001846	Autophagy protein Atg8 ubiquitin-like|Ubiquitin-like domain superfamily	None	0	38.9731	261.984	1521.62
chr3	1031100	1031471	372	0.372	+	BdWA1_002779	hypothetical protein	None	0	38.9645	684.215	1011.06
chr1	683535	683771	237	0.237	+	BdWA1_000291	Ubiquitin specific protease domain|Peptidase C19, ubiquitin carboxyl-terminal hydrolase|Papain-like cysteine peptidase superfamily	None	0	38.9219	200.361	183.114
chr3	492881	493669	789	0.789	-	BdWA1_002519	hypothetical protein	None	0	38.8685	248.436	450.179
chr1	579504	580091	588	0.588	-	BdWA1_000235	hypothetical protein	None	0	38.8587	1899.07	811.105
chr3	305198	305570	373	0.373	+	BdWA1_002413	hypothetical protein	None	0	38.7635	726.91	1756.75
chr4	176933	177501	569	0.569	-	BdWA1_002892	Translation initiation factor 1A (eIF-1A), conserved site|RNA-binding domain, S1, IF1 type|Translation initiation factor 1A (eIF-1A)|Nucleic acid-binding, OB-fold	None	0	38.7532	522.977	830.487
chr1	951018	951781	764	0.764	+	BdWA1_000419	Anamorsin	None	0	38.7046	415.274	680.998
chr4	765567	766153	587	0.587	-	BdWA1_003200	Ribonuclease H2, subunit C	None	0	38.5849	224.202	637.717
chr2	1215213	1215604	392	0.392	-	BdWA1_002095	Actin-depolymerising factor homology domain|ADF/Cofilin|ADF-H/Gelsolin-like domain superfamily	None	0	38.5499	2125.87	1254.61
chr1	676616	676936	321	0.321	-	BdWA1_000286	ELM2 domain	None	0	38.5448	695.334	1308.99
chr1	1814578	1815189	612	0.612	+	BdWA1_000844	hypothetical protein	None	0	38.5216	473.821	1102.41
chr5	239666	242089	2424	2.424	-	BdWA1_003438	hypothetical protein	None	0	38.4678	120.152	19.9539
chr3	476061	476496	436	0.436	+	BdWA1_002510	hypothetical protein	None	0	38.4662	343.667	1151.27
chr2	678066	678544	479	0.479	+	BdWA1_001824	Ribosomal protein L15|Ribosomal protein L18e/L15P|Ribosomal protein L15, conserved site|Ribosomal L18e/L15P superfamily	None	0	38.4592	1157.13	929.168
chr1	2889898	2890390	493	0.493	-	BdWA1_001422	Archaeal Rpo6/eukaryotic RPB6 RNA polymerase subunit|RPB6/omega subunit-like superfamily|RNA polymerase, subunit omega/Rpo6/RPB6|DNA-directed RNA polymerase, subunit RPB6|DNA-directed RNA polymerase, 14-18kDa subunit, conserved site	None	0	38.4538	187.833	1131.15
chr3	179205	179711	507	0.507	-	BdWA1_002345	Cytochrome c oxidase subunit II-like C-terminal|Cupredoxin|Cytochrome c/quinol oxidase subunit II|Copper centre Cu(A)	None	0	38.4309	353.851	843.803
chr1	604230	604823	594	0.594	+	BdWA1_000248	Translationally controlled tumour protein (TCTP) domain|Translationally controlled tumour protein|Mss4-like superfamily|Mss4/translationally controlled tumour-associated TCTP	None	0	38.4207	786.71	1056.78
chr1	1967985	1968513	529	0.529	-	BdWA1_000934	DNA-directed RNA polymerases I, II, and III subunit RPABC4|RNA polymerase subunit RPABC4/transcription elongation factor Spt4|RNA polymerase archaeal subunit P/eukaryotic subunit RPABC4	None	0	38.3559	278.706	914.187
chr1	1089465	1090043	579	0.579	-	BdWA1_000474	Ribosomal protein L19/L19e|Ribosomal protein L19/L19e, domain 1|60S ribosomal protein L19|Ribosomal protein L19/L19e superfamily|Ribosomal protein L19/L19e conserved site	None	0	38.3508	837.546	850.286
chr3	971352	971808	457	0.457	+	BdWA1_002752	hypothetical protein	None	0	38.3274	595.81	491.246
chr3	999424	1000765	1342	1.342	-	BdWA1_002765	Protein AATF/Bfr2|Apoptosis-antagonizing transcription factor, C-terminal	None	0	38.2632	156.944	786.993
chr3	855685	856665	981	0.981	+	BdWA1_002701	hypothetical protein	None	0	38.2245	5.96393	139.437
chr2	1153064	1153545	482	0.482	-	BdWA1_002064	Protein transport protein SecG/Sec61-beta/Sbh	None	0	38.2044	590.54	1114.18
chr1	785624	786453	830	0.83	-	BdWA1_000347	CAP Gly-rich domain superfamily|CAP Gly-rich domain|Ubiquitin-like domain|Ubiquitin-like domain superfamily	None	0	38.1183	71.471	480.469
chr2	1434752	1436001	1250	1.25	+	BdWA1_002207	EF-hand domain pair	None	0	38.1117	1092.48	568.739
chr1	1118875	1120308	1434	1.434	-	BdWA1_000490	Nuclear segregation protein Bfr1	None	0	38.1044	1554.95	474.891
chr5	117391	118351	961	0.961	+	BdWA1_003376	Proteasome alpha-subunit, N-terminal domain|Proteasome, subunit alpha/beta|Nucleophile aminohydrolases, N-terminal|Proteasome subunit alpha 3	None	0	38.0956	403.899	445.748
chr2	177365	178162	798	0.798	-	BdWA1_001576	hypothetical protein	None	0	38.0785	116.278	1161.26
chr1	765109	765474	366	0.366	+	BdWA1_000332	hypothetical protein	None	0	38.0656	293.527	920.87
chr1	678493	679613	1121	1.121	+	BdWA1_000288	RNA recognition motif domain|Eukaryotic translation initiation factor 3 subunit G|Nucleotide-binding alpha-beta plait domain superfamily|Eukaryotic translation initiation factor 3 subunit G, N-terminal|RNA-binding domain superfamily	None	0	38.0544	486.681	728.069
chr1	2851771	2852726	956	0.956	-	BdWA1_001397	hypothetical protein	None	0	38.028	645.148	636.661
chr4	373079	373561	483	0.483	-	BdWA1_002994	Ribosomal protein L21e, conserved site|Ribosomal protein L21e|Translation protein SH3-like domain superfamily|Ribosomal protein L21 superfamily	None	0	38.0103	1199.86	837.039
chr2	1476824	1477516	693	0.693	-	BdWA1_002229	CSN8/PSMD8/EIF3K|26S proteasome non-ATPase regulatory subunit Rpn12	None	0	37.984	294.641	419.016
chr2	933419	933739	321	0.321	+	BdWA1_001954	hypothetical protein	None	0	37.9511	45.3518	734.165
chr1	211905	212330	426	0.426	-	BdWA1_000041	Optic atrophy 3-like	None	0	37.9213	260.31	961.948
chr3	76004	77003	1000	1	+	BdWA1_002294	Short-chain dehydrogenase/reductase SDR|NAD(P)-binding domain superfamily	None	0	37.908	150.371	914.07
chr1	3026320	3027288	969	0.969	+	BdWA1_001489	hypothetical protein	None	0	37.9019	197.977	353.041
chr1	531354	531920	567	0.567	+	BdWA1_000209	Cell-traversal protein for ookinetes and sporozoites	None	0	37.8974	1434.1	501.839
chr1	1445448	1447202	1755	1.755	+	BdWA1_000666	Kinesin-like protein|Kinesin motor domain|P-loop containing nucleoside triphosphate hydrolase|Kinesin motor domain, conserved site|Kinesin motor domain superfamily	None	0	37.8908	7.3833	44.0324
chr3	70537	71457	921	0.921	+	BdWA1_002291	hypothetical protein	None	0	37.8878	419.687	486.526
chr2	1386457	1386838	382	0.382	+	BdWA1_002178	hypothetical protein	None	0	37.8266	1980.25	1424.16
chr2	1031459	1032247	789	0.789	+	BdWA1_001998	hypothetical protein	None	0	37.8244	217.615	433.639
chr4	170132	170728	597	0.597	+	BdWA1_002888	Pre-mRNA-splicing factor Isy1|Helix hairpin bin domain superfamily|Pre-mRNA-splicing factor Isy1 superfamily	None	0	37.8029	98.4599	804.551
chr5	317910	319842	1933	1.933	+	BdWA1_003473	WD40 repeat|Chromatin assembly factor 1 subunit Cac2/CHAF1B/FAS2|WD40/YVTN repeat-like-containing domain superfamily|WD40-repeat-containing domain superfamily|Anaphase-promoting complex subunit 4, WD40 domain	None	0	37.7896	322.233	281.686
chr1	2861509	2862512	1004	1.004	-	BdWA1_001406	Rpn11/EIF3F, C-terminal|Eukaryotic translation initiation factor 3 subunit F|JAB1/MPN/MOV34 metalloenzyme domain	None	0	37.7554	665.382	726.654
chr5	253078	253767	690	0.69	-	BdWA1_003444	TRASH domain|Ribosomal protein L24e-related|Ribosomal protein L24e/L24 superfamily	None	0	37.7294	312.475	1204.01
chr1	2149004	2149550	547	0.547	+	BdWA1_001035	Ribosome-binding factor A domain superfamily|Ribosome-binding factor A|K homology domain-like, alpha/beta	None	0	37.7083	210.503	342.852
chr1	462314	463156	843	0.843	-	BdWA1_000179	Oligosaccharide biosynthesis protein Alg14-like	None	0	37.6712	53.2885	382.881
chr3	518282	518753	472	0.472	-	BdWA1_002533	WIBG, N-terminal domain superfamily|WIBG, Mago-binding	None	0	37.6657	127.035	854.268
chr2	1510563	1511086	524	0.524	+	BdWA1_002246	CAP domain|CAP superfamily	None	0	37.6509	77.0328	886.577
contig41	17850	18056	207	0.207	+	BdWA1_003726	hypothetical protein	None	0	37.6395	1.5938	367.642
chr2	1468938	1469900	963	0.963	-	BdWA1_002226	mRNA decapping protein 2, Box A domain|mRNA decapping protein 2, Box A domain superfamily|NUDIX hydrolase-like domain superfamily|NUDIX hydrolase domain|NUDIX hydrolase, conserved site	None	0	37.63	116.471	1185.75
chr1	326491	327587	1097	1.097	+	BdWA1_000105	DNA-directed RNA polymerase, insert domain superfamily|RNA polymerase, RBP11-like subunit	None	0	37.6216	43.0768	249.026
chr1	1192384	1192884	501	0.501	+	BdWA1_000527	Class I glutamine amidotransferase-like|DJ-1/PfpI	None	0	37.6062	968.291	725.503
chr1	1057787	1058452	666	0.666	-	BdWA1_000464	hypothetical protein	None	0	37.5906	609.615	1182.38
chr4	258094	258850	757	0.757	+	BdWA1_002933	Translation Initiation factor eIF- 4e-like|Translation Initiation factor eIF- 4e	None	0	37.5876	669.674	639.297
chr5	112487	112870	384	0.384	+	BdWA1_003373	hypothetical protein	None	0	37.5827	8199.71	1194.52
chr1	2675386	2675727	342	0.342	-	BdWA1_001314	hypothetical protein	None	0	37.5821	124.667	304.123
chr2	874936	875355	420	0.42	-	BdWA1_001920	AP complex, mu/sigma subunit|Adaptor protein complex, sigma subunit|Longin-like domain superfamily	None	0	37.5807	172.611	653.498
chr1	2866433	2867128	696	0.696	-	BdWA1_001410	Zinc finger, CCCH-type|Zinc finger, CCCH-type superfamily	None	0	37.5464	146.672	921.223
chr1	353944	355002	1059	1.059	+	BdWA1_000119	tRNA (guanine-N1-)-methyltransferase, N-terminal|tRNA/rRNA methyltransferase, SpoU type|Alpha/beta knot methyltransferases	None	0	37.5248	201.968	577.096
chr1	1977901	1978786	886	0.886	-	BdWA1_000942	hypothetical protein	None	0	37.4891	175.52	783.034
chr1	2713435	2714105	671	0.671	+	BdWA1_001332	H/ACA RNP complex subunit Gar1/Naf1, Cbf5-binding domain|Translation protein, beta-barrel domain superfamily|H/ACA ribonucleoprotein complex, subunit Gar1/Naf1	None	0	37.4849	263.135	887.158
chr5	146205	147107	903	0.903	+	BdWA1_003392	Nucleic acid-binding, OB-fold	None	0	37.4781	117.605	391.815
chr3	1099306	1099932	627	0.627	-	BdWA1_002828	Biopterin transporter family	None	0	37.4397	497.038	839.319
chr1	2804842	2805482	641	0.641	-	BdWA1_001374	hypothetical protein	None	0	37.4016	936.798	803.575
chr2	1205278	1205556	279	0.279	+	BdWA1_002090	hypothetical protein	None	0	37.3226	33.9912	203.114
chr1	854249	855483	1235	1.235	+	BdWA1_000383	hypothetical protein	None	0	37.2891	49.9883	320.1
chr2	1218911	1219360	450	0.45	+	BdWA1_002098	EF-hand domain pair|P25-alpha	None	0	37.1895	109.66	76.5044
chr1	2118404	2118913	510	0.51	+	BdWA1_001023	Domain of unknown function DUF2439	None	0	37.172	621.508	345.23
chr4	745973	746688	716	0.716	-	BdWA1_003187	Thioredoxin-like superfamily|Protein disulfide-isomerase A6-like|Thioredoxin domain	None	0	37.1579	730.423	906.931
chr4	557707	559104	1398	1.398	+	BdWA1_003072	hypothetical protein	None	0	37.1395	26.4073	158.969
chr3	733524	734961	1438	1.438	+	BdWA1_002642	Peptidase M24, methionine aminopeptidase|Creatinase/aminopeptidase-like|Winged helix-like DNA-binding domain superfamily|Winged helix DNA-binding domain superfamily|Peptidase M24A, methionine aminopeptidase, subfamily 2, binding site|Peptidase M24A, methionine aminopeptidase, subfamily 2|Peptidase M24	None	0	37.1093	199.215	281.943
chr2	1018048	1019174	1127	1.127	-	BdWA1_001992	Zinc finger, RING/FYVE/PHD-type|Zinc finger, RING-type, conserved site|Zinc finger, CCCH-type superfamily|Zinc finger, CCCH-type|Pre-mRNA-splicing factor CWC24-like|Zinc finger, RING-type	None	0	37.0396	166.91	889.249
chr4	760252	760482	231	0.231	+	BdWA1_003196	hypothetical protein	None	0	36.9901	349.774	803.11
chr1	2738626	2739490	865	0.865	-	BdWA1_001344	Ribosomal protein L47, mitochondrial|MRP-L47 superfamily, mitochondrial	None	0	36.975	83.9004	505.225
chr1	2154211	2154820	610	0.61	-	BdWA1_001038	N-acetyltransferase Ard1-like|Acyl-CoA N-acyltransferase|GNAT domain	None	0	36.9652	173.054	956.808
chr2	545029	545499	471	0.471	+	BdWA1_001759	GNAT domain|Acyl-CoA N-acyltransferase	None	0	36.9397	1358	680.916
chr1	785211	785570	360	0.36	-	BdWA1_000346	tRNA (guanine-N1-)-methyltransferase, N-terminal|Putative RNA methyltransferase|Alpha/beta knot methyltransferases	None	0	36.9368	158.162	501.739
chr4	512415	516503	4089	4.089	+	BdWA1_003057	Xrn1, helical domain|5'-3' exoribonuclease 1, SH3-like domain|Putative 5-3 exonuclease|5'-3' exoribonuclease	None	0	36.928	171.063	114.869
chr5	157460	158534	1075	1.075	+	BdWA1_003397	hypothetical protein	None	0	36.9244	807.86	433.066
chr1	1193016	1193511	496	0.496	-	BdWA1_000528	hypothetical protein	None	0	36.9051	306.399	710.68
chr1	1457029	1457925	897	0.897	-	BdWA1_000672	Arf GTPase activating protein|ARFGAP/RecO-like zinc finger|ArfGAP domain superfamily	None	0	36.8789	246.214	453.733
chr4	320648	320851	204	0.204	+	BdWA1_002964	hypothetical protein	None	0	36.8616	50.0323	47.6078
chr4	613317	613737	421	0.421	+	BdWA1_003112	Kinesin motor domain|P-loop containing nucleoside triphosphate hydrolase|Kinesin motor domain superfamily	None	0	36.8426	258.438	1088.49
chr4	702315	703225	911	0.911	-	BdWA1_003163	hypothetical protein	None	0	36.8409	331.989	854.684
chr3	797246	798585	1340	1.34	-	BdWA1_002668	hypothetical protein	None	0	36.8309	167.349	219.401
chr1	1116623	1117033	411	0.411	-	BdWA1_000487	Histone H3/CENP-A|Histone-fold|Histone H2A/H2B/H3	None	0	36.8116	34.1998	875.431
chr3	573311	574008	698	0.698	+	BdWA1_002558	hypothetical protein	None	0	36.7896	115.833	895.71
chr2	1284591	1285154	564	0.564	+	BdWA1_002132	hypothetical protein	None	0	36.766	376.516	490.953
chr2	1519387	1520103	717	0.717	-	BdWA1_002251	Zinc finger, CCCH-type|Zinc finger, CCCH-type superfamily	None	0	36.7628	100.21	144.626
chr4	193718	194455	738	0.738	-	BdWA1_002900	Ribosomal protein L7/L12, C-terminal/adaptor protein ClpS-like|Ribosomal protein L7/L12|Ribosomal protein L7/L12, C-terminal	None	0	36.7619	245.617	526.943
chr2	52364	53328	965	0.965	-	BdWA1_001510	Rieske iron-sulphur protein|Ubiquinol-cytochrome c reductase, iron-sulphur subunit|Rieske [2Fe-2S] iron-sulphur domain|Rieske [2Fe-2S] iron-sulphur domain superfamily|Rieske iron-sulphur protein, C-terminal	None	0	36.7527	791.985	409.178
chr1	1138677	1140881	2205	2.205	-	BdWA1_000499	Methioninyl-tRNA synthetase core domain|Methionyl-tRNA synthetase, anticodon-binding domain|Methionine-tRNA synthetase, type 2|Methionyl-tRNA synthetase|Methionyl/Leucyl tRNA synthetase|Rossmann-like alpha/beta/alpha sandwich fold|Aminoacyl-tRNA synthetase, class Ia, anticodon-binding	None	0	36.7438	249.013	119.598
chr1	1267054	1267791	738	0.738	-	BdWA1_000568	hypothetical protein	None	0	36.7253	125.332	885.956
chr1	2900696	2901002	307	0.307	+	BdWA1_001430	Prefoldin beta-like|Prefoldin|Prefoldin subunit 2	None	0	36.7243	261.466	1136.15
chr2	1295168	1295783	616	0.616	-	BdWA1_002136	Adenylate kinase, conserved site|Adenylate kinase/UMP-CMP kinase|P-loop containing nucleoside triphosphate hydrolase	None	0	36.6807	518.97	754.393
chr4	582624	583154	531	0.531	-	BdWA1_003088	Adenylate kinase isoenzyme 6|P-loop containing nucleoside triphosphate hydrolase	None	0	36.677	131.441	554.15
chr4	836696	837838	1143	1.143	-	BdWA1_003243	5'-3' exonuclease, alpha-helical arch, N-terminal|Helix-hairpin-helix motif, class 2|DNA polymerase I-like, H3TH domain|Flap endonuclease|5'-3' exonuclease, C-terminal domain superfamily|PIN-like domain superfamily|5'-3' exonuclease	None	0	36.6629	85.4524	324.649
chr2	137707	138378	672	0.672	+	BdWA1_001549	hypothetical protein	None	0	36.661	270.851	914.158
chr2	866572	866883	312	0.312	-	BdWA1_001914	hypothetical protein	None	0	36.6601	5.65771	792.247
chr1	1356682	1357536	855	0.855	+	BdWA1_000617	TATA-box binding protein|TBP domain superfamily|TATA-box binding protein, eukaryotic	None	0	36.5913	571.188	646.212
chr1	1813932	1814343	412	0.412	+	BdWA1_000843	Bax inhibitor 1-related	None	0	36.5693	476.643	1756.76
chr1	2017098	2018219	1122	1.122	+	BdWA1_000966	hypothetical protein	None	0	36.5653	125.227	704.435
chr1	2626883	2627370	488	0.488	-	BdWA1_001283	Chromatin target of PRMT1 protein, C-terminal	None	0	36.563	517.538	1361.65
chr1	1499241	1499780	540	0.54	+	BdWA1_000697	hypothetical protein	None	0	36.552	71.8734	353.105
chr1	140612	141046	435	0.435	+	BdWA1_000012	hypothetical protein	None	0	36.5331	321.483	55.1308
chr1	1821913	1822885	973	0.973	+	BdWA1_000849	Proteasome, subunit alpha/beta|Proteasome alpha-subunit, N-terminal domain|Proteasome subunit alpha 1|Nucleophile aminohydrolases, N-terminal	None	0	36.5153	409.129	556.099
chr1	658704	659099	396	0.396	+	BdWA1_000276	EF-hand domain pair	None	0	36.5121	679.562	856.836
chr1	967372	968263	892	0.892	+	BdWA1_000426	Thioredoxin, conserved site|Thioredoxin domain|Thioredoxin-like superfamily	None	0	36.4665	398.144	578.5
chr1	1407714	1409257	1544	1.544	+	BdWA1_000645	EF-hand domain|Protein kinase domain|Protein kinase-like domain superfamily|EF-Hand 1, calcium-binding site|Protein kinase, ATP binding site|EF-hand domain pair|Serine/threonine-protein kinase, active site	None	0	36.4588	473.416	559.497
chr2	610449	610940	492	0.492	+	BdWA1_001789	Cullin repeat-like-containing domain superfamily	None	0	36.4304	79.6381	546.597
chr1	2402830	2403687	858	0.858	+	BdWA1_001174	hypothetical protein	None	0	36.4301	65.8772	355.578
chr1	1772806	1775071	2266	2.266	+	BdWA1_000824	FAD-binding domain|FAD/NAD(P)-binding domain superfamily	None	0	36.4229	180.19	177.216
chr4	979917	979989	73	0.073	+	BdWA1_003314	hypothetical protein	None	0	36.4062	4.9101	2661.96
chr3	55147	56472	1326	1.326	+	BdWA1_002282	CDC50/LEM3 family	None	0	36.3993	170.929	188.581
chr1	2926815	2927398	584	0.584	+	BdWA1_001441	Ribosomal protein L44e|Zinc-binding ribosomal protein	None	0	36.3934	1130.39	914.773
chr4	841719	842063	345	0.345	+	BdWA1_003246	hypothetical protein	None	0	36.3331	137.476	1079.94
chr5	252506	253044	539	0.539	-	BdWA1_003443	Prefoldin|Prefoldin beta-like	None	0	36.2996	538.709	1180.75
chr2	874227	874805	579	0.579	+	BdWA1_001919	hypothetical protein	None	0	36.267	248.634	497.092
chr2	899858	900116	259	0.259	+	BdWA1_001935	hypothetical protein	None	0	36.2474	116.764	1161.59
contig71	6609	6833	225	0.225	-	BdWA1_003894	hypothetical protein	None	0	36.2424	0	862.875
chr3	843969	845129	1161	1.161	-	BdWA1_002695	Metallo-dependent phosphatase-like|Calcineurin-like phosphoesterase domain, ApaH type	None	0	36.2353	1501.73	248.41
chr1	1955718	1956377	660	0.66	-	BdWA1_000924	Ribosomal protein S6/S6e/A/B/2, conserved site|Ribosomal protein S6e|Ribosomal protein S6, eukaryotic	None	0	36.2134	1513.89	950.339
chr3	474794	475690	897	0.897	-	BdWA1_002509	hypothetical protein	None	0	36.1712	587.513	289.417
chr2	685046	685555	510	0.51	-	BdWA1_001829	hypothetical protein	None	0	36.1568	318.94	1026.01
chr1	1728426	1729197	772	0.772	-	BdWA1_000803	Pre-mRNA-splicing factor Cwc2/Slt11|Zinc finger, CCCH-type|Zinc finger, CCCH-type superfamily	None	0	36.1536	629.677	1032.94
chr2	143158	143901	744	0.744	+	BdWA1_001554	RAP domain	None	0	36.1488	67.5815	390.483
chr2	501162	501673	512	0.512	-	BdWA1_001737	Ribosomal protein S15, bacterial-type|Ribosomal protein S15|S15/NS1, RNA-binding	None	0	36.1065	147.497	377.892
chr3	1031621	1032271	651	0.651	+	BdWA1_002780	Homeobox-like domain superfamily|Transcription factor TFIIIB component B'', Myb domain	None	0	36.0871	684.364	1041.89
chr5	136388	138302	1915	1.915	-	BdWA1_003386	GTP-binding protein TypA/BipA, C-terminal|Translation protein, beta-barrel domain superfamily|EF-G domain III/V-like|Translational (tr)-type GTP-binding domain|Tr-type G domain, conserved site|P-loop containing nucleoside triphosphate hydrolase|Small GTP-binding protein domain|GTP-binding protein TypA|Elongation factor EFG, domain V-like	None	0	36.0799	44.2083	166.965
chr4	595070	596024	955	0.955	+	BdWA1_003098	hypothetical protein	None	0	36.0643	246.26	779.312
chr3	1060058	1060703	646	0.646	-	BdWA1_002799	Tetratricopeptide repeat|Tetratricopeptide-like helical domain superfamily|Tetratricopeptide repeat 1	None	0	36.0435	123.489	505.325
chr1	2368676	2369137	462	0.462	-	BdWA1_001153	hypothetical protein	None	0	36.0287	55.9049	946.472
chr3	455022	455360	339	0.339	-	BdWA1_002495	hypothetical protein	None	0	35.9891	112.91	143.804
chr1	651608	652376	769	0.769	-	BdWA1_000271	Ribosomal protein L38e superfamily|Ribosomal protein L38e	None	0	35.9766	924.029	448.964
chr3	791404	792003	600	0.6	-	BdWA1_002664	Fyv7/TAP26	None	0	35.9656	617.079	715.397
chr3	792443	793356	914	0.914	+	BdWA1_002665	Alpha/beta knot methyltransferases|Ribosomal biogenesis, methyltransferase, EMG1/NEP1|tRNA (guanine-N1-)-methyltransferase, N-terminal	None	0	35.9352	137.08	486.454
chr1	2302514	2303340	827	0.827	-	BdWA1_001118	Ribosomal Proteins L2, RNA binding domain|Ribosomal protein L2, domain 2|Ribosomal protein L2, domain 3|Translation protein SH3-like domain superfamily|Ribosomal protein L2, C-terminal|Ribosomal protein L2|Ribosomal protein L2, conserved site|Ribosomal protein L2, archaeal-type|Nucleic acid-binding, OB-fold	None	0	35.9322	1745.84	519.027
chr1	1797888	1798391	504	0.504	+	BdWA1_000835	hypothetical protein	None	0	35.9233	17983.7	793.715
chr1	1400941	1402347	1407	1.407	-	BdWA1_000641	MFS transporter superfamily|Major facilitator, sugar transporter-like|Glucose transporter GLUT|Sugar/inositol transporter|Sugar transporter, conserved site|Major facilitator superfamily domain	None	0	35.9154	423.299	281.696
chr1	1968706	1969949	1244	1.244	+	BdWA1_000935	PUA-like superfamily	None	0	35.8673	144.067	750.72
chr1	148601	149920	1320	1.32	+	BdWA1_000016	tRNA wybutosine-synthesizing protein 5|Cupin-like domain 8|JmjC domain	None	0	35.8428	69.3928	307.231
chr1	667406	667835	430	0.43	+	BdWA1_000280	Rieske [2Fe-2S] iron-sulphur domain|Rieske [2Fe-2S] iron-sulphur domain superfamily|Rieske-like [2Fe-2S] domain, NirD-type	None	0	35.8412	90.4559	938.745
chr1	942190	942845	656	0.656	-	BdWA1_000413	P-loop containing nucleoside triphosphate hydrolase|DNA mismatch repair protein MutS, C-terminal|DNA mismatch repair MutS family|DNA mismatch repair protein Msh2	None	0	35.812	355.982	105.064
chr2	1017014	1018039	1026	1.026	-	BdWA1_001991	Dephospho-CoA kinase|P-loop containing nucleoside triphosphate hydrolase	None	0	35.7787	489.242	828.744
chr2	1298514	1299795	1282	1.282	+	BdWA1_002139	Phosphoglycerate kinase superfamily|Phosphoglycerate kinase|Phosphoglycerate kinase, N-terminal|Phosphoglycerate kinase, conserved site	None	0	35.7382	2018.46	432.791
chr4	831795	832268	474	0.474	-	BdWA1_003240	Nucleotide-binding alpha-beta plait domain superfamily|RNA recognition motif domain|SF3B6, RNA recognition motif|RNA-binding domain superfamily	None	0	35.7085	273.915	783.763
chr3	85332	85565	234	0.234	-	BdWA1_002299	hypothetical protein	None	0	35.7014	446.302	312.051
chr1	247900	248472	573	0.573	+	BdWA1_000062	hypothetical protein	None	0	35.6988	258.419	1214.15
chr1	1313504	1314107	604	0.604	+	BdWA1_000590	hypothetical protein	None	0	35.6827	453.711	417.956
chr3	311152	311946	795	0.795	+	BdWA1_002417	V-type ATPase subunit E|V-type ATPase subunit E, C-terminal domain superfamily	None	0	35.6664	329.667	803.337
chr2	1526729	1527445	717	0.717	-	BdWA1_002255	Archease domain superfamily|Archease|Archease domain	None	0	35.6368	103.467	748.46
chr2	1219364	1220029	666	0.666	-	BdWA1_002099	F1F0 ATP synthase OSCP/delta subunit, N-terminal domain superfamily|ATPase, OSCP/delta subunit	None	0	35.628	153.85	389.768
chr4	831002	831621	620	0.62	+	BdWA1_003239	hypothetical protein	None	0	35.6235	148.659	568.04
chr4	601392	602297	906	0.906	+	BdWA1_003103	Rab-GTPase-TBC domain|Rab-GTPase-TBC domain superfamily	None	0	35.6231	306.501	569.618
chr1	1978815	1979231	417	0.417	-	BdWA1_000943	hypothetical protein	None	0	35.609	362.976	647.426
chr4	991628	994166	2539	2.539	-	BdWA1_003319	PUA domain|MCT-1/Tma20|Pre-PUA domain|Uncharacterised domain CHP00451|PUA-like superfamily	None	0	35.6043	185.535	193.104
chr1	1727367	1727948	582	0.582	-	BdWA1_000802	hypothetical protein	None	0	35.5798	292.404	1113.91
chr1	1058783	1059240	458	0.458	+	BdWA1_000465	hypothetical protein	None	0	35.5504	322.177	1043.55
chr2	390739	391086	348	0.348	-	BdWA1_001688	Ribosomal protein L12/P1/P2 family|Ribosomal protein P1/P2, N-terminal domain	None	0	35.5025	2.91942	1308.02
chr1	2173481	2174142	662	0.662	+	BdWA1_001051	hypothetical protein	None	0	35.501	76.8944	599.438
chr3	292788	293345	558	0.558	-	BdWA1_002407	hypothetical protein	None	0	35.4858	172.445	834.067
chr2	1042933	1043783	851	0.851	+	BdWA1_002007	Nmd3, N-terminal|Ribosomal export protein Nmd3	None	0	35.4849	179.594	617.073
chr3	760325	761033	709	0.709	-	BdWA1_002651	hypothetical protein	None	0	35.4505	100.843	523.995
chr1	1823200	1824282	1083	1.083	+	BdWA1_000850	CAAX prenyl protease 1, N-terminal	None	0	35.4447	312.558	649.502
chr1	236603	237004	402	0.402	+	BdWA1_000056	hypothetical protein	None	0	35.4258	358.32	48.8655
chr2	337043	338401	1359	1.359	-	BdWA1_001662	hypothetical protein	None	0	35.4215	0	225.251
chr2	981618	982822	1205	1.205	+	BdWA1_001976	S-adenosyl-L-methionine-dependent methyltransferase superfamily|SAM-dependent methyltransferase RsmB/NOP2-type|RNA (C5-cytosine) methyltransferase	None	0	35.3195	50.2838	785.089
chr2	631537	632661	1125	1.125	+	BdWA1_001800	Cyclin/Cyclin-like subunit Ssn8|Cyclin-like|Cyclin, N-terminal|Cyclin-like superfamily	None	0	35.3153	121.554	247.121
chr1	2866064	2866396	333	0.333	+	BdWA1_001409	hypothetical protein	None	0	35.3037	193.105	1038.12
chr1	1755479	1756609	1131	1.131	-	BdWA1_000818	Actin/actin-like conserved site|Actin family|ATPase, nucleotide binding domain|Actin, conserved site	None	0	35.3031	6836.72	398.969
chr4	559172	559893	722	0.722	+	BdWA1_003073	hypothetical protein	None	0	35.2902	154.546	712.85
chr1	1298544	1299493	950	0.95	+	BdWA1_000582	mRNA splicing factor Cwf21 domain	None	0	35.289	182.642	376.684
chr1	463206	463933	728	0.728	-	BdWA1_000180	P-loop containing nucleoside triphosphate hydrolase|GTP binding domain|EngB-type guanine nucleotide-binding (G) domain	None	0	35.2488	53.5589	361.674
chr4	923352	924425	1074	1.074	-	BdWA1_003282	hypothetical protein	None	0	35.2444	1089.19	474.98
chr1	837812	838719	908	0.908	-	BdWA1_000373	Leucine-rich repeat domain superfamily|Acidic leucine-rich nuclear phosphoprotein 32	None	0	35.224	708.011	879.293
chr3	260409	261082	674	0.674	-	BdWA1_002390	P-loop containing nucleoside triphosphate hydrolase|Small GTPase|Ran GTPase|Small GTP-binding protein domain	None	0	35.1651	1686.81	977.415
chr1	688398	688736	339	0.339	+	BdWA1_000295	Activator of Hsp90 ATPase, N-terminal|Activator of Hsp90 ATPase, Aha1	None	0	35.1568	258.913	51.1231
chr4	752185	753533	1349	1.349	+	BdWA1_003191	Cyclophilin-type peptidyl-prolyl cis-trans isomerase domain|Cyclophilin-type peptidyl-prolyl cis-trans isomerase, conserved site|Cyclophilin-type peptidyl-prolyl cis-trans isomerase, cyclophilin A-like|Cyclophilin-like domain superfamily	None	0	35.1535	129.382	483.032
chr1	688971	689458	488	0.488	-	BdWA1_000296	Glutaredoxin, eukaryotic/virial|Thioredoxin-like superfamily|Glutaredoxin subgroup|Glutaredoxin active site|Glutaredoxin	None	0	35.1484	524.434	514.621
chr4	692457	697647	5191	5.191	-	BdWA1_003160	hypothetical protein	None	0	35.1067	69.1166	62.846
chr1	1195305	1196841	1537	1.537	-	BdWA1_000530	Immunoglobulin E-set|Immunoglobulin-like fold|Filamin/ABP280 repeat-like	None	0	35.09	150.325	281.546
chr1	1120718	1121941	1224	1.224	-	BdWA1_000491	Armadillo-like helical|Armadillo-type fold	None	0	35.09	427.866	421.208
chr4	418415	418792	378	0.378	+	BdWA1_003016	hypothetical protein	None	0	35.0827	174.381	1074.59
chr1	841360	841719	360	0.36	+	BdWA1_000376	hypothetical protein	None	0	35.0736	255.09	1229.47
chr2	89018	89478	461	0.461	+	BdWA1_001527	Ribosomal protein L7Ae/L30e/S12e/Gadd45|H/ACA ribonucleoprotein complex, subunit Nhp2-like|50S ribosomal protein L30e-like|Ribosomal protein L7Ae conserved site|Ribosomal protein L7Ae/L8/Nhp2 family	None	0	35.0423	234.564	912.163
chr3	831495	832240	746	0.746	+	BdWA1_002689	CCB3/YggT	None	0	35.042	0	1077.32
chr2	1280618	1281658	1041	1.041	-	BdWA1_002130	hypothetical protein	None	0	35.0282	1361.81	248.695
chr2	689627	690257	631	0.631	+	BdWA1_001832	Ribosomal protein L14P|Ribosomal protein L14 superfamily	None	0	34.9597	1047.72	523.329
chr1	1141449	1142018	570	0.57	-	BdWA1_000500	hypothetical protein	None	0	34.931	23.9337	40.5366
chr1	1336668	1337340	673	0.673	+	BdWA1_000606	Eukaryotic rRNA processing	None	0	34.9208	258.84	504.754
chr3	129060	129350	291	0.291	+	BdWA1_002318	hypothetical protein	None	0	34.9121	15.904	792.44
chr1	3019046	3019660	615	0.615	+	BdWA1_001484	hypothetical protein	None	0	34.881	418.394	118.616
chr1	2184948	2185490	543	0.543	+	BdWA1_001057	50S ribosomal protein L30e-like|Ribosomal protein L7Ae/L30e/S12e/Gadd45|Ribosomal protein L7Ae/L8/Nhp2 family	None	0	34.8632	155.319	772.819
chr1	852869	853429	561	0.561	-	BdWA1_000381	hypothetical protein	None	0	34.86	169.96	828.683
chr2	1344794	1346111	1318	1.318	+	BdWA1_002164	P-loop containing nucleoside triphosphate hydrolase|DNA polymerase III, clamp loader complex, gamma/delta/delta subunit, C-terminal|Replication factor C, C-terminal|AAA+ ATPase domain|ATPase, AAA-type, core	None	0	34.8452	142.18	428.212
chr1	1885957	1886247	291	0.291	+	BdWA1_000878	Exoribonuclease, PH domain 2 superfamily|PNPase/RNase PH domain superfamily	None	0	34.8193	493.208	103.016
chr2	1311697	1312518	822	0.822	+	BdWA1_002146	hypothetical protein	None	0	34.7943	804.419	623.792
chr4	769299	772241	2943	2.943	+	BdWA1_003203	hypothetical protein	None	0	34.7847	159.65	70.374
chr1	727082	727578	497	0.497	+	BdWA1_000313	RNA recognition motif domain|Nucleotide-binding alpha-beta plait domain superfamily|RNA-binding domain superfamily	None	0	34.7143	169.035	619.08
chr1	229911	230174	264	0.264	+	BdWA1_000053	Acyl-CoA-binding protein, ACBP|Acyl-CoA binding protein superfamily|FERM/acyl-CoA-binding protein superfamily	None	0	34.7026	314.727	131.254
chr3	1067547	1068243	697	0.697	+	BdWA1_002805	Ribosomal protein S4/S9, N-terminal|RNA-binding S4 domain superfamily|RNA-binding S4 domain|Ribosomal protein S4/S9	None	0	34.6829	251.392	1148.22
chr1	1874134	1875773	1640	1.64	+	BdWA1_000873	Serine/threonine-specific protein phosphatase/bis(5-nucleosyl)-tetraphosphatase|Metallo-dependent phosphatase-like|Tetratricopeptide-like helical domain superfamily|Calcineurin-like phosphoesterase domain, ApaH type|Serine/threonine protein phosphatase 5|PP5, C-terminal metallophosphatase domain|PPP domain|Tetratricopeptide repeat	None	0	34.6733	294.547	670.603
chr1	1698878	1699889	1012	1.012	+	BdWA1_000784	Metallo-dependent phosphatase-like|Serine/threonine-specific protein phosphatase/bis(5-nucleosyl)-tetraphosphatase|Calcineurin-like phosphoesterase domain, ApaH type	None	0	34.6692	356.883	415.829
chr3	1241616	1242757	1142	1.142	-	BdWA1_002842	Nucleotide-diphospho-sugar transferases	None	0	34.6543	488.747	145.8
chr3	1090437	1091053	617	0.617	-	BdWA1_002823	Mitochondrial import inner membrane translocase subunit TIM22	None	0	34.6512	108.532	472.902
chr3	862077	862331	255	0.255	-	BdWA1_002704	hypothetical protein	None	0	34.6444	109.661	84.9184
chr1	1211072	1211372	301	0.301	+	BdWA1_000540	Alba-like domain superfamily	None	0	34.5947	94.11	992.449
chr1	1949101	1949727	627	0.627	-	BdWA1_000918	GINS, helical bundle-like domain superfamily	None	0	34.5891	202.688	576.828
chr2	1035264	1036568	1305	1.305	+	BdWA1_002000	hypothetical protein	None	0	34.5725	447.491	554.504
chr3	720690	721007	318	0.318	-	BdWA1_002636	hypothetical protein	None	0	34.5716	109.647	1282.02
chr1	1987041	1987862	822	0.822	+	BdWA1_000949	hypothetical protein	None	0	34.5606	39.8751	1033.9
chr3	1038268	1039062	795	0.795	+	BdWA1_002785	Proteasome, subunit alpha/beta|Nucleophile aminohydrolases, N-terminal|Proteasome subunit beta 4|Proteasome beta-type subunit, conserved site	None	0	34.5603	396.962	504.801
chr1	2681264	2682265	1002	1.002	-	BdWA1_001318	Proteasome alpha-subunit, N-terminal domain|Nucleophile aminohydrolases, N-terminal|Proteasome, subunit alpha/beta	None	0	34.5539	350.95	416.761
chr1	673718	674299	582	0.582	+	BdWA1_000283	Exosome complex component, N-terminal domain|Exosome complex component Csl4|Nucleic acid-binding, OB-fold	None	0	34.5537	97.8827	528.996
chr3	561468	563108	1641	1.641	+	BdWA1_002554	40S ribosomal protein S1/3, eukaryotes|Ribosomal protein S3Ae|Ribosomal protein S3Ae, conserved site|Translation machinery associated TMA7	None	0	34.5351	1697.44	595.6
chr3	507323	508104	782	0.782	-	BdWA1_002525	hypothetical protein	None	0	34.5303	478.414	931.99
chr1	1545203	1546474	1272	1.272	-	BdWA1_000718	Phosphatidylinositol N-acetylglucosaminyltransferase subunit C|CTAG/Pcc1 family	None	0	34.5209	617.87	103.239
chr2	921706	922262	557	0.557	-	BdWA1_001948	Transcription initiation factor IIA, gamma subunit, C-terminal	None	0	34.4907	59.1135	214.272
chr1	1409375	1410253	879	0.879	+	BdWA1_000646	HAD-like superfamily|HAD superfamily|HAD-superfamily hydrolase, subfamily IIB	OMGF2	1	34.4365	257.591	424.979
chr4	493297	494588	1292	1.292	-	BdWA1_003049	RNA-binding domain superfamily|RNA recognition motif domain|Nucleotide-binding alpha-beta plait domain superfamily	None	0	34.436	722.76	343.442
chr1	1482420	1483052	633	0.633	-	BdWA1_000687	SH3-like domain superfamily	None	0	34.4344	340.286	950.464
chr1	318905	322023	3119	3.119	+	BdWA1_000100	P-loop containing nucleoside triphosphate hydrolase|Structural maintenance of chromosomes protein 6	None	0	34.4274	65.849	98.9031
chr3	146984	147597	614	0.614	-	BdWA1_002330	hypothetical protein	None	0	34.4221	333.324	790.071
chr1	1515832	1516265	434	0.434	-	BdWA1_000706	hypothetical protein	None	0	34.3594	88.7762	895.395
contig28	6369	7340	972	0.972	-	BdWA1_003621	hypothetical protein	None	0	34.3513	0.172089	33.0768
chr1	2858689	2859813	1125	1.125	-	BdWA1_001403	hypothetical protein	None	0	34.3082	347.101	739.003
chr1	1945353	1945988	636	0.636	-	BdWA1_000916	hypothetical protein	None	0	34.2861	94.0464	709.408
chr4	154702	155706	1005	1.005	-	BdWA1_002882	hypothetical protein	None	0	34.279	202.799	517.735
chr1	1750404	1750805	402	0.402	+	BdWA1_000814	hypothetical protein	None	0	34.2761	102.65	560.243
chr4	333146	333898	753	0.753	+	BdWA1_002969	TB2/DP1/HVA22-related protein	None	0	34.21	588.052	508.121
chr2	905639	906773	1135	1.135	-	BdWA1_001938	Brix domain|Protein Peter Pan-like	None	0	34.2042	114.687	192.46
chr3	382835	383539	705	0.705	-	BdWA1_002464	hypothetical protein	None	0	34.1978	104.535	345.506
chr3	369305	369843	539	0.539	-	BdWA1_002456	hypothetical protein	None	0	34.1948	73.3442	537.657
chr2	521056	522180	1125	1.125	+	BdWA1_001746	Papain-like cysteine peptidase superfamily	None	0	34.1935	667.65	501.582
chr1	2786888	2787652	765	0.765	-	BdWA1_001361	RNA-binding domain superfamily|RNA recognition motif domain|Nucleotide-binding alpha-beta plait domain superfamily	None	0	34.1619	524.669	648.731
chr1	777842	778789	948	0.948	+	BdWA1_000339	Aldolase-type TIM barrel|IMP dehydrogenase/GMP reductase	None	0	34.1588	299.237	360.488
chr1	2798090	2798994	905	0.905	-	BdWA1_001369	hypothetical protein	None	0	34.1568	736.988	386.41
chr1	1742405	1743640	1236	1.236	+	BdWA1_000811	26S proteasome regulatory subunit 8|P-loop containing nucleoside triphosphate hydrolase|Nucleic acid-binding, OB-fold|26S proteasome regulatory subunit P45-like|ATPase, AAA-type, conserved site|ATPase, AAA-type, core|AAA ATPase, AAA+ lid domain|AAA+ ATPase domain	None	0	34.1544	328.807	345.064
chr4	764932	765552	621	0.621	+	BdWA1_003199	hypothetical protein	None	0	34.1501	149.893	329.75
chr2	325041	325523	483	0.483	+	BdWA1_001652	Zinc-binding ribosomal protein|Ribosomal protein S27a|S27a-like superfamily	None	0	34.1017	1114.32	1156.74
chr1	1850836	1851669	834	0.834	-	BdWA1_000865	ATP12 orthogonal Bundle domain superfamily|ATP12, ATP synthase F1-assembly protein	None	0	34.0868	187.389	536.767
chr1	1304005	1304827	823	0.823	-	BdWA1_000585	Bax inhibitor 1-related	None	0	34.0445	1008.97	915.94
chr1	2737531	2738454	924	0.924	+	BdWA1_001343	hypothetical protein	None	0	34.0359	180.753	458.476
chr4	431214	431705	492	0.492	-	BdWA1_003023	Ubiquitin-like domain superfamily|Ubiquitin-like domain	None	0	34.033	124.599	487.902
chr2	326730	327550	821	0.821	-	BdWA1_001655	RNA-binding domain superfamily	None	0	34.0288	108.436	436.245
chr2	1040244	1040548	305	0.305	+	BdWA1_002004	hypothetical protein	None	0	33.9935	356.195	1601.04
chr4	701111	702248	1138	1.138	+	BdWA1_003162	Chaperone DnaJ, C-terminal|DnaJ domain|Chaperone J-domain superfamily|HSP40/DnaJ peptide-binding|DnaJ domain, conserved site	None	0	33.9796	216.272	396.053
chr1	541329	542705	1377	1.377	+	BdWA1_000215	hypothetical protein	None	0	33.9504	556.126	456.052
chr2	1313350	1314521	1172	1.172	+	BdWA1_002147	hypothetical protein	None	0	33.9311	789.555	522.083
chr1	2298518	2299054	537	0.537	-	BdWA1_001116	Thioredoxin-like superfamily	None	0	33.9169	338.406	565.959
chr3	133425	133953	529	0.529	+	BdWA1_002321	Translation initiation factor 2A|Translation initiation factor, beta propellor-like domain|WD40-repeat-containing domain superfamily	None	0	33.9164	432.161	27.3924
chr4	776754	778193	1440	1.44	+	BdWA1_003206	Cyclophilin-type peptidyl-prolyl cis-trans isomerase, cyclophilin A-like|Cyclophilin-like domain superfamily|Zinc finger, RING/FYVE/PHD-type|Cyclophilin-type peptidyl-prolyl cis-trans isomerase domain|U-box domain	None	0	33.8835	284.009	396.174
chr1	2859867	2860775	909	0.909	+	BdWA1_001404	BRCT domain superfamily|BRCT domain	None	0	33.8777	461.917	792.357
chr3	729989	730387	399	0.399	-	BdWA1_002639	Clathrin light chain	None	0	33.8718	354.308	1069.44
chr1	1775652	1777182	1531	1.531	-	BdWA1_000826	hypothetical protein	None	0	33.871	1107.29	322.532
chr1	2320435	2321078	644	0.644	+	BdWA1_001125	GOLD domain	None	0	33.8602	312.413	653.511
chr4	416461	417240	780	0.78	+	BdWA1_003015	Zinc finger, CCCH-type|RING finger protein Unkempt-like	None	0	33.8166	281.761	1105.67
chr1	920411	921497	1087	1.087	+	BdWA1_000405	hypothetical protein	None	0	33.8137	32.223	326.249
chr4	761491	762508	1018	1.018	+	BdWA1_003197	hypothetical protein	None	0	33.8059	0	336.447
chr1	241817	242372	556	0.556	-	BdWA1_000059	Orotate phosphoribosyltransferase|Phosphoribosyltransferase-like|Orotate phosphoribosyl transferase domain|Phosphoribosyltransferase domain	None	0	33.77	230.315	824.287
chr1	390388	390693	306	0.306	+	BdWA1_000139	hypothetical protein	None	0	33.7647	264.874	417.9
chr1	1798402	1798794	393	0.393	+	BdWA1_000836	DPH-type metal-binding domain superfamily|Chaperone J-domain superfamily	None	0	33.7436	10951	281.717
chr2	57038	57498	461	0.461	-	BdWA1_001513	Ribosomal protein S17/S11|Nucleic acid-binding, OB-fold	None	0	33.7239	149.738	701.919
chr2	1318174	1319097	924	0.924	+	BdWA1_002149	hypothetical protein	None	0	33.7208	1570.44	379.716
chr1	226151	227066	916	0.916	+	BdWA1_000050	Protein phosphatase 2C family|PPM-type phosphatase domain|PPM-type phosphatase domain superfamily	None	0	33.6975	173.122	457.552
chr1	433370	434496	1127	1.127	-	BdWA1_000163	tRNA intron endonuclease, catalytic domain-like|tRNA endonuclease-like domain superfamily|Small-subunit processome, Utp11|tRNA intron endonuclease, catalytic domain-like superfamily	None	0	33.6588	254.414	501.24
chr1	477696	478604	909	0.909	-	BdWA1_000189	Succinate dehydogenase/fumarate reductase N-terminal|4Fe-4S ferredoxin-type, iron-sulphur binding domain|Succinate dehydrogenase/fumarate reductase iron-sulphur protein|Beta-grasp domain superfamily|2Fe-2S ferredoxin-like superfamily|2Fe-2S ferredoxin, iron-sulphur binding site|4Fe-4S ferredoxin, iron-sulphur binding, conserved site|Alpha-helical ferredoxin|2Fe-2S ferredoxin-type iron-sulfur bind…	None	0	33.6483	92.9397	379.158
chr1	843640	844608	969	0.969	+	BdWA1_000378	hypothetical protein	None	0	33.6431	591.286	407.008
chr1	2732103	2732837	735	0.735	-	BdWA1_001341	hypothetical protein	None	0	33.6044	423.576	424.864
chr2	1342667	1343563	897	0.897	-	BdWA1_002162	E2F-associated phosphoprotein	None	0	33.6032	178.923	645.529
chr2	836206	836621	416	0.416	-	BdWA1_001901	Cytochrome c-like domain|Cytochrome c, class IA/ IB|Cytochrome c-like domain superfamily	None	0	33.5986	566.656	444.852
chr1	1878549	1881878	3330	3.33	-	BdWA1_000875	hypothetical protein	None	0	33.5907	297.397	413.503
chr1	133301	137405	4105	4.105	-	BdWA1_000009	HAD superfamily|P-type ATPase, A domain superfamily|P-type ATPase, transmembrane domain superfamily|Transmembrane protein 94	None	0	33.5733	247.639	179.907
chr4	966584	969485	2902	2.902	-	BdWA1_003306	MCM domain|Mini-chromosome maintenance complex protein 4|P-loop containing nucleoside triphosphate hydrolase|Nucleic acid-binding, OB-fold|Mini-chromosome maintenance, conserved site|Mini-chromosome maintenance protein|MCM, AAA-lid domain|MCM OB domain	None	0	33.5568	413.352	164.38
chr3	115249	115921	673	0.673	+	BdWA1_002311	Ribosomal protein S16|Ribosomal protein S16 domain superfamily	None	0	33.5339	102.712	289.667
chr2	516503	517258	756	0.756	-	BdWA1_001744	Small GTP-binding protein domain|P-loop containing nucleoside triphosphate hydrolase|Small GTPase	None	0	33.4986	218.056	559.532
chr1	2113931	2114509	579	0.579	-	BdWA1_001017	Aldolase-type TIM barrel|Ribulose-phosphate binding barrel	None	0	33.4938	145.719	687.511
chr1	2663806	2664735	930	0.93	-	BdWA1_001308	hypothetical protein	None	0	33.4936	102.779	495.171
chr1	748100	749228	1129	1.129	-	BdWA1_000321	Ribosome maturation protein Sdo1/SBDS, C-terminal|Ribosome maturation protein SBDS, N-terminal domain superfamily|Ribosome maturation protein Sdo1/SBDS, central domain superfamily|Ribosome maturation protein Sdo1/SBDS, N-terminal|Ribosome maturation protein Sdo1/SBDS-like|Ribosome maturation protein Sdo1/SBDS|Zinc finger C2H2-type	None	0	33.4796	165.518	348.171
chr2	1147556	1148215	660	0.66	+	BdWA1_002060	K Homology domain, type 1 superfamily|K Homology domain|Pre-rRNA-processing protein PNO1-like	None	0	33.4781	304.614	782.232
chr4	128089	129433	1345	1.345	+	BdWA1_002874	Biotinyl protein ligase (BPL) and lipoyl protein ligase (LPL), catalytic domain|Class II Aminoacyl-tRNA synthetase/Biotinyl protein ligase (BPL) and lipoyl protein ligase (LPL)|Lipoyltransferase/lipoate-protein ligase|Lipoate protein ligase, C-terminal	None	0	33.4707	109.437	490.764
chr1	608148	608675	528	0.528	-	BdWA1_000251	Translational (tr)-type GTP-binding domain|P-loop containing nucleoside triphosphate hydrolase	None	0	33.4663	39.6614	801.313
chr1	2875539	2876605	1067	1.067	+	BdWA1_001415	DNA recombination and repair protein Rad51-like, C-terminal|DNA recombination and repair protein RecA-like, ATP-binding domain|P-loop containing nucleoside triphosphate hydrolase	None	0	33.4348	45.6497	638.181
chr1	1949897	1950292	396	0.396	+	BdWA1_000919	hypothetical protein	None	0	33.4198	684.569	981.052
chr1	596597	597254	658	0.658	-	BdWA1_000244	hypothetical protein	None	0	33.4157	204.224	577.536
chr2	197522	197984	463	0.463	-	BdWA1_001588	TFIIH subunit Tfb4/GTF2H3	None	0	33.3644	200.589	81.5177
contig97	162	938	777	0.777	-	BdWA1_004014	hypothetical protein	None	0	33.3427	0.102182	97.9746
chr1	2260712	2261761	1050	1.05	+	BdWA1_001102	A1 cistron-splicing factor, AAR2|AAR2, C-terminal domain superfamily|AAR2, C-terminal|AAR2, N-terminal	None	0	33.3116	268.773	663.423
chr1	2206135	2206372	238	0.238	+	BdWA1_001070	hypothetical protein	None	0	33.3107	1.39977	417.789
chr1	1337377	1338099	723	0.723	-	BdWA1_000607	S-adenosyl-L-methionine-dependent methyltransferase superfamily|Methyltransferase type 11	None	0	33.2841	344.07	122.45
chr4	277304	277927	624	0.624	-	BdWA1_002940	hypothetical protein	None	0	33.2741	149.083	387.671
chr1	356739	357644	906	0.906	+	BdWA1_000122	WD40 repeat|WD40-repeat-containing domain superfamily|WD40 repeat, conserved site|WD40/YVTN repeat-like-containing domain superfamily	None	0	33.2694	399.893	114.575
chr4	600397	601291	895	0.895	-	BdWA1_003102	hypothetical protein	None	0	33.2625	211.245	541.784
chr4	719681	719893	213	0.213	+	BdWA1_003170	Transport protein particle (TRAPP) component|NO signalling/Golgi transport ligand-binding domain superfamily|TRAPP I complex, subunit 5	None	0	33.261	0.162852	563.516
chr1	1910876	1912033	1158	1.158	-	BdWA1_000893	hypothetical protein	None	0	33.2515	20.1444	418.556
chr4	377850	378149	300	0.3	-	BdWA1_002996	Translation protein SH3-like domain superfamily|Ribosomal protein L26/L24, KOW domain|KOW|Ribosomal protein L2, domain 2	None	0	33.2294	66.6847	368.981
contig37	18974	20779	1806	1.806	-	BdWA1_003688	hypothetical protein	None	0	33.2237	0	8.7176
chr4	808224	808866	643	0.643	-	BdWA1_003225	hypothetical protein	None	0	33.1941	123.785	695.172
chr3	342984	343056	73	0.073	-	BdWA1_002439	hypothetical protein	None	0	33.1789	0	746.193
chr2	1040596	1040934	339	0.339	+	BdWA1_002005	hypothetical protein	None	0	33.1515	500.661	368.364
chr1	756982	757750	769	0.769	-	BdWA1_000326	Ribosomal protein L5|Ribosomal protein L5, N-terminal|Ribosomal protein L5 domain superfamily|Ribosomal protein L5, C-terminal	None	0	33.1334	1124.97	896.229
chr1	1470060	1470614	555	0.555	+	BdWA1_000678	E3 ubiquitin-protein ligase MGRN1/RNF157-like|Zinc finger, RING-type|Zinc finger, RING/FYVE/PHD-type	None	0	33.1279	155.494	439.477
chr1	2185876	2186503	628	0.628	-	BdWA1_001058	Ran binding domain|Ran binding protein RanBP1-like|Ran-specific GTPase-activating protein 1, Ran-binding domain|PH-like domain superfamily	None	0	33.1051	635.819	612.287
chr5	250247	250874	628	0.628	-	BdWA1_003441	hypothetical protein	None	0	33.0908	549.714	27.7383
chr1	1051723	1052705	983	0.983	+	BdWA1_000459	Lysine methyltransferase|S-adenosyl-L-methionine-dependent methyltransferase superfamily	None	0	33.0907	39.9042	584.85
chr1	1332017	1333430	1414	1.414	+	BdWA1_000602	Ribosomal protein L3, domain 3, archaeal type superfamily|Ribosomal protein L3, archaeal/eukaryotic type|Translation protein, beta-barrel domain superfamily|Ribosomal protein L3, conserved site|Ribosomal protein L3	None	0	33.0875	1671.32	421.946
chr2	329624	330506	883	0.883	+	BdWA1_001657	Ribosomal protein S2, flavodoxin-like domain superfamily|Ribosomal protein S2|Ribosomal protein S2, eukaryotic/archaeal|Ribosomal protein S2, conserved site|Ribosomal protein S2, eukaryotic	None	0	33.067	1415.52	674.843
chr1	538954	540338	1385	1.385	+	BdWA1_000213	HAT (Half-A-TPR) repeat|Suppressor of forked|rRNA biogenesis protein Rrp5|Tetratricopeptide-like helical domain superfamily	None	0	33.0414	231.47	316.048
chr2	570244	570725	482	0.482	-	BdWA1_001772	NIF system FeS cluster assembly, NifU, C-terminal|Fe-S cluster assembly domain superfamily	None	0	33.0268	52.3079	621.227
chr1	1699999	1701360	1362	1.362	-	BdWA1_000785	Immunoglobulin-like domain	None	0	33.0198	158.407	276.989
chr1	2021128	2021888	761	0.761	+	BdWA1_000968	Ribosomal protein L7/L12, oligomerisation|Ribosomal protein L7/L12, C-terminal/adaptor protein ClpS-like|Ribosomal protein L7/L12|Ribosomal protein L7/L12, oligomerisation domain superfamily	None	0	32.969	0	911.254
chr4	288145	288647	503	0.503	+	BdWA1_002944	Thioredoxin-like superfamily|Thioredoxin domain	None	0	32.9636	177.642	624.326
chr1	2264212	2265352	1141	1.141	-	BdWA1_001105	hypothetical protein	None	0	32.9591	123.237	569.416
chr1	456044	457612	1569	1.569	-	BdWA1_000176	Actin family|ATPase, nucleotide binding domain	None	0	32.9589	55.0465	177.997
chr2	95716	96843	1128	1.128	-	BdWA1_001531	hypothetical protein	None	0	32.9531	4774.64	410.014
chr1	1282400	1283327	928	0.928	+	BdWA1_000573	hypothetical protein	None	0	32.9205	916.659	312.491
chr1	291529	292355	827	0.827	+	BdWA1_000086	Cytochrome c oxidase assembly protein CtaG/Cox11, domain superfamily|Cytochrome c oxidase assembly protein CtaG/Cox11	None	0	32.8709	168.384	429.934
chr2	1212238	1212731	494	0.494	-	BdWA1_002093	Ribosomal protein L31e domain superfamily|Ribosomal protein L31e	None	0	32.8503	506.458	1437.19
chr1	1417837	1418770	934	0.934	+	BdWA1_000650	HAD superfamily|HAD-like superfamily	OMGF2	1	32.8456	256.004	725.002
chr2	977886	978766	881	0.881	-	BdWA1_001973	Ribosomal protein L11/L12|Ribosomal protein L11/L12, N-terminal domain superfamily|Ribosomal protein L11, C-terminal|Ribosomal protein L11, C-terminal domain superfamily|Ribosomal protein L11, N-terminal	None	0	32.8338	36.1739	513.374
chr2	37161	38111	951	0.951	-	BdWA1_001504	hypothetical protein	None	0	32.7824	231.838	343.376
chr4	755626	756168	543	0.543	+	BdWA1_003193	hypothetical protein	None	0	32.7739	65.7635	664.311
chr1	2597150	2598684	1535	1.535	+	BdWA1_001264	WD40 repeat|G-protein beta WD-40 repeat|WD40/YVTN repeat-like-containing domain superfamily|WD40 repeat, conserved site|WD40-repeat-containing domain superfamily|Leucine-rich repeat|Leucine-rich repeat domain superfamily|Small (40S) ribosomal subunit Asc1/RACK1	None	0	32.7718	1190.2	577.688
chr1	1846080	1847825	1746	1.746	-	BdWA1_000862	EF-hand domain pair|EF-hand domain|EH domain	None	0	32.7238	243.614	149.686
chr1	1193664	1195008	1345	1.345	-	BdWA1_000529	CRAL-TRIO lipid binding domain superfamily|Rho GTPase activation protein|CRAL-TRIO lipid binding domain|Rho GTPase-activating protein domain	None	0	32.7153	219.781	201.253
chr2	306245	307234	990	0.99	+	BdWA1_001644	RNA-binding domain superfamily|Nucleotide-binding alpha-beta plait domain superfamily|RNA recognition motif domain	None	0	32.6915	1667.48	974.131
chr4	603090	603745	656	0.656	-	BdWA1_003105	P-loop containing nucleoside triphosphate hydrolase|Adenylate kinase/UMP-CMP kinase	None	0	32.6872	304.874	892.021
chr2	1088431	1089279	849	0.849	-	BdWA1_002026	hypothetical protein	None	0	32.682	41.6744	396.486
chr1	1403303	1403539	237	0.237	+	BdWA1_000642	hypothetical protein	None	0	32.6471	17.6706	474.151
chr2	455534	457087	1554	1.554	+	BdWA1_001715	WD40 repeat|WD40/YVTN repeat-like-containing domain superfamily|G-protein beta WD-40 repeat|WD repeat Prp46/PLRG1-like|WD40-repeat-containing domain superfamily|WD40 repeat, conserved site	None	0	32.6406	165.794	230.087
chr1	314191	315437	1247	1.247	-	BdWA1_000098	Glycosyl transferase, family 4|UDP-GlcNAc-dolichyl-phosphate GlcNAc phosphotransferase	None	0	32.6172	1290.41	458.506
chr1	2792993	2793066	74	0.074	-	BdWA1_001366	hypothetical protein	None	0	32.6089	0.791665	840.08
chr4	847645	849391	1747	1.747	-	BdWA1_003249	CHCH|Ufd1-like, Nn domain|Ubiquitin fusion degradation protein Ufd1-like	None	0	32.596	154.218	531.46
chr1	1753937	1755467	1531	1.531	+	BdWA1_000817	Phosphatidylinositol-glycan biosynthesis class S protein	None	0	32.586	256.199	177.738
chr3	430111	431352	1242	1.242	-	BdWA1_002487	hypothetical protein	None	0	32.5806	230.535	336.865
chr1	143440	146496	3057	3.057	-	BdWA1_000014	Diacylglycerol kinase|Diacylglycerol kinase, catalytic domain|Diacylglycerol kinase, accessory domain|Inorganic polyphosphate/ATP-NAD kinase, N-terminal|Transmembrane protein 43 family|NAD kinase/diacylglycerol kinase-like domain superfamily	None	0	32.5764	411.705	305.212
chr3	261917	262324	408	0.408	-	BdWA1_002391	hypothetical protein	None	0	32.5693	239.166	54.309
chr2	1145223	1145705	483	0.483	+	BdWA1_002058	Translation elongation factor IF5A-like|Nucleic acid-binding, OB-fold|Translation protein SH3-like domain superfamily|Ribosomal protein L2, domain 2|Translation elongation factor, IF5A, hypusine site|Translation elongation factor, IF5A C-terminal	None	0	32.5638	839.65	949.525
chr1	1034402	1034844	443	0.443	-	BdWA1_000450	Ribosomal protein L21-like|L21-like superfamily	None	0	32.557	114.955	880.803
chr1	3057702	3058949	1248	1.248	-	BdWA1_001491	Protein kinase-like domain superfamily	None	0	32.5538	74.0632	228.029
chr1	1335589	1336584	996	0.996	-	BdWA1_000605	Brix domain|Ribosome biogenesis protein Rpf2	None	0	32.5307	203.556	538.058
chr3	183464	184715	1252	1.252	-	BdWA1_002349	hypothetical protein	None	0	32.5157	39.7669	75.6448
chr2	1077188	1078166	979	0.979	+	BdWA1_002018	hypothetical protein	None	0	32.4947	286.23	425.387
chr2	1044547	1045724	1178	1.178	+	BdWA1_002009	Ribosome biogenesis protein BRX1|Brix domain	None	0	32.4869	217.081	408.049
chr1	2115027	2115539	513	0.513	+	BdWA1_001018	WD40-repeat-containing domain superfamily	None	0	32.482	127.127	1181.1
chr2	906975	907780	806	0.806	-	BdWA1_001939	Thioredoxin-like superfamily	None	0	32.48	141.825	492.799
chr2	1461163	1461243	81	0.081	+	BdWA1_002221	hypothetical protein	None	0	32.4771	12.5617	3257.7
chr1	2945745	2947238	1494	1.494	+	BdWA1_001451	Ribosomal protein L2, domain 2|60S ribosomal protein L6E|Translation protein SH3-like domain superfamily	None	0	32.4759	825.442	695.445
chr1	1970204	1971356	1153	1.153	+	BdWA1_000936	Chromo-like domain superfamily|Chromo/chromo shadow domain|Chromo domain|Chromo domain subgroup|Chromo domain, conserved site	None	0	32.4755	758.056	897.466
chr2	1440254	1441242	989	0.989	-	BdWA1_002211	Ribosomal RNA adenine methyltransferase KsgA/Erm|rRNA adenine dimethylase-like, C-terminal|Ribosomal RNA adenine methylase transferase, N-terminal|S-adenosyl-L-methionine-dependent methyltransferase superfamily	None	0	32.4301	230.087	510.762
chr1	1959460	1960272	813	0.813	-	BdWA1_000927	hypothetical protein	None	0	32.4218	119.434	645.692
chr2	556942	557767	826	0.826	-	BdWA1_001766	hypothetical protein	None	0	32.4166	315.384	664.385
chr2	176355	176851	497	0.497	-	BdWA1_001575	hypothetical protein	None	0	32.3772	52.6164	537.862
chr2	934122	934541	420	0.42	+	BdWA1_001955	Ubiquinol-cytochrome c chaperone/UPF0174	None	0	32.3748	136.727	78.991
contig45	18407	18817	411	0.411	-	BdWA1_003743	Histone H3/CENP-A|Histone-fold|Histone H2A/H2B/H3	None	0	32.3534	11.8213	897.312
chr3	581435	582452	1018	1.018	+	BdWA1_002565	hypothetical protein	None	0	32.3451	534.395	458.666
chr2	96986	100853	3868	3.868	-	BdWA1_001532	hypothetical protein	None	0	32.3358	86.2608	152.268
chr1	1876341	1878431	2091	2.091	+	BdWA1_000874	BRCT domain superfamily|FCP1 homology domain|HAD superfamily|CTD phosphatase Fcp1|HAD-like superfamily|BRCT domain	None	0	32.3261	211.227	552.954
chr2	1432781	1433828	1048	1.048	+	BdWA1_002206	Ankyrin repeat|Ankyrin repeat-containing domain superfamily	None	0	32.3184	82.4168	286.014
chr3	801156	801640	485	0.485	-	BdWA1_002669	Mediator complex, subunit Med31|Mediator of RNA polymerase II, subunit Med31 superfamily	None	0	32.2996	191.812	620.325
chr2	68905	69646	742	0.742	+	BdWA1_001519	hypothetical protein	None	0	32.2984	61.3694	174.299
chr1	1286761	1287233	473	0.473	+	BdWA1_000577	hypothetical protein	None	0	32.2941	95.6323	597.342
chr1	556936	557268	333	0.333	+	BdWA1_000224	hypothetical protein	None	0	32.2798	851.956	792.696
chr2	759980	760464	485	0.485	-	BdWA1_001869	LSM domain, eukaryotic/archaea-type|LSM domain superfamily	None	0	32.2625	635.633	1085.13
chr1	542975	544099	1125	1.125	+	BdWA1_000216	Zinc finger, CCCH-type|WD40-repeat-containing domain superfamily|WD40/YVTN repeat-like-containing domain superfamily	None	0	32.2433	836.422	443.216
chr1	2584992	2585521	530	0.53	-	BdWA1_001259	Ribosomal protein L11/L12|Ribosomal protein L11, N-terminal|Ribosomal protein L11/L12, N-terminal domain superfamily|Ribosomal protein L11, C-terminal domain superfamily|Ribosomal protein L11, C-terminal	None	0	32.2102	2013.2	936.384
chr3	504875	505489	615	0.615	+	BdWA1_002523	Nucleic acid-binding, OB-fold|Ribosomal protein S23, eukaryotic/archaeal|Ribosomal protein S12/S23	None	0	32.1848	1604.28	689.489
chr3	254730	255249	520	0.52	-	BdWA1_002387	Adaptor protein complex, sigma subunit|Longin-like domain superfamily|AP complex, mu/sigma subunit|AP-1 complex subunit sigma	None	0	32.1659	202.521	549.12
chr3	1057030	1057504	475	0.475	+	BdWA1_002797	hypothetical protein	None	0	32.1582	81.1039	1036.14
chr2	1489532	1490137	606	0.606	+	BdWA1_002235	hypothetical protein	None	0	32.1229	163.112	927.147
chr1	2635746	2636346	601	0.601	-	BdWA1_001289	Proteasome, subunit alpha/beta|Nucleophile aminohydrolases, N-terminal|Proteasome subunit beta 1	None	0	32.103	489.979	423.206
chr3	523044	524015	972	0.972	-	BdWA1_002536	Ribosomal protein S19e|Winged helix DNA-binding domain superfamily|Ribosomal protein S19e, conserved site|Winged helix-like DNA-binding domain superfamily	None	0	32.0834	1099.62	870.101
chr4	494613	495407	795	0.795	-	BdWA1_003050	Ubiquitin-conjugating enzyme E2|Ubiquitin-conjugating enzyme/RWD-like	None	0	32.0724	271.404	572.767
chr3	900855	901184	330	0.33	-	BdWA1_002719	Ubiquitin-conjugating enzyme, active site|SUMO-conjugating enzyme Ubc9|Ubiquitin-conjugating enzyme E2|Ubiquitin-conjugating enzyme/RWD-like	None	0	32.0503	246.9	668.048
chr1	1365888	1367186	1299	1.299	-	BdWA1_000622	hypothetical protein	None	0	32.037	140.16	249.624
chr1	2599511	2600409	899	0.899	+	BdWA1_001265	hypothetical protein	None	0	32.0345	310.389	59.2196
chr4	589115	589656	542	0.542	-	BdWA1_003094	hypothetical protein	None	0	31.9982	232.157	979.533
chr1	2634168	2635265	1098	1.098	+	BdWA1_001288	hypothetical protein	None	0	31.9947	127.498	447.248
chr2	1307376	1308775	1400	1.4	-	BdWA1_002144	Thrombospondin type-1 (TSP1) repeat|Thrombospondin type-1 (TSP1) repeat superfamily	None	0	31.9875	124.766	314.786
chr1	803071	804453	1383	1.383	-	BdWA1_000357	Rhomboid-like superfamily|Peptidase S54, rhomboid|Peptidase S54, rhomboid domain	None	0	31.9868	164.839	654.407
chr1	1218751	1219429	679	0.679	+	BdWA1_000544	hypothetical protein	None	0	31.969	387.99	1111.72
chr2	325563	325909	347	0.347	-	BdWA1_001653	hypothetical protein	None	0	31.9677	93.6161	115.94
chr4	766297	766956	660	0.66	+	BdWA1_003201	hypothetical protein	None	0	31.9525	238.033	564.824
chr4	179275	180540	1266	1.266	+	BdWA1_002894	Brl1/Brr6 domain|Nucleus export protein Brl1/Brr6	None	0	31.9262	237.695	321.185
chr3	342271	342544	274	0.274	-	BdWA1_002438	hypothetical protein	None	0	31.9135	0.604574	295.564
chr3	215981	216419	439	0.439	+	BdWA1_002366	Protein kinase-like domain superfamily|Protein kinase domain	None	0	31.9034	221.235	75.0171
chr4	116213	116902	690	0.69	+	BdWA1_002869	hypothetical protein	None	0	31.866	778.093	315.688
chr2	698118	699251	1134	1.134	-	BdWA1_001835	Bromodomain|Bromodomain-like superfamily	None	0	31.8511	485.608	528.83
chr2	1232714	1234064	1351	1.351	+	BdWA1_002105	Type II pantothenate kinase|ATPase, nucleotide binding domain	None	0	31.8314	37.8054	198.784
contig39	9071	9654	584	0.584	-	BdWA1_003697	EF-hand domain|EF-Hand 1, calcium-binding site|Calmodulin|EF-hand domain pair	None	0	31.8246	7.41712	1059.05
chr1	1063015	1063894	880	0.88	+	BdWA1_000468	Ribonuclease Z/Hydroxyacylglutathione hydrolase-like|Metallo-beta-lactamase	None	0	31.8189	146.697	382.62
chr3	317653	318172	520	0.52	-	BdWA1_002423	Lambda repressor-like, DNA-binding domain superfamily|Cro/C1-type helix-turn-helix domain|Multiprotein bridging factor 1, N-terminal	None	0	31.7994	599.795	1444.48
chr1	1476755	1478002	1248	1.248	+	BdWA1_000683	Rtr1/RPAP2 domain|Rtr1/RPAP2 domain superfamily	None	0	31.7758	137.148	324.913
chr1	963336	965492	2157	2.157	+	BdWA1_000423	hypothetical protein	None	0	31.7495	66.1766	257.477
chr1	826195	826933	739	0.739	-	BdWA1_000367	Snf7 family	None	0	31.7411	69.6478	792.019
chr1	2130516	2131571	1056	1.056	+	BdWA1_001028	Mitochondria fission 1 protein|Tetratricopeptide-like helical domain superfamily|Fis1, C-terminal tetratricopeptide repeat	None	0	31.7126	205.181	956.477
chr1	1805227	1807128	1902	1.902	-	BdWA1_000841	P-loop containing nucleoside triphosphate hydrolase|ATPase, AAA-type, core|ATPase, AAA-type, conserved site|AAA+ ATPase domain	None	0	31.7038	207.282	129.93
chr1	401500	402766	1267	1.267	+	BdWA1_000145	Signal recognition particle, SRP19 subunit|Signal recognition particle, subunit SRP19-like superfamily	None	0	31.7008	191.564	208.135
chr5	319900	320645	746	0.746	+	BdWA1_003474	DNA polymerase alpha catalytic subunit, N-terminal domain	None	0	31.6867	105.238	371.762
chr3	147842	148356	515	0.515	+	BdWA1_002331	hypothetical protein	None	0	31.6681	101.364	820.071
chr3	901902	903272	1371	1.371	+	BdWA1_002720	Major facilitator superfamily|MFS transporter superfamily	None	0	31.6647	1769.55	293.287
chr4	689194	690267	1074	1.074	-	BdWA1_003158	Protein kinase domain|Protein kinase-like domain superfamily|Serine/threonine-protein kinase, active site	None	0	31.6548	607.534	736.233
chr1	951846	953717	1872	1.872	-	BdWA1_000420	Bromodomain|Bromodomain-like superfamily|GNAT domain|Histone acetyltransferase GCN5|Acyl-CoA N-acyltransferase	None	0	31.6547	523.061	393.213
chr3	937442	938059	618	0.618	+	BdWA1_002737	HSP20-like chaperone|Alpha crystallin/Hsp20 domain	None	0	31.6448	260.992	476.958
chr2	327592	328189	598	0.598	-	BdWA1_001656	hypothetical protein	None	0	31.6417	410.398	750.437
chr3	717040	717992	953	0.953	-	BdWA1_002632	P-loop containing nucleoside triphosphate hydrolase|CobW/HypB/UreG, nucleotide-binding domain	None	0	31.6381	128.603	380.442
chr3	49050	50480	1431	1.431	+	BdWA1_002279	Dim1 family|Thioredoxin-like superfamily|FAM76 protein	None	0	31.6186	123.04	537.633
chr1	2953563	2954655	1093	1.093	-	BdWA1_001455	hypothetical protein	None	0	31.5947	230.431	441.863
chr4	786922	788402	1481	1.481	+	BdWA1_003211	Armadillo-like helical|Armadillo-type fold	None	0	31.5846	166.141	477.773
chr3	320690	321428	739	0.739	+	BdWA1_002425	Ribosomal protein S7 domain|Ribosomal protein S5/S7|Ribosomal protein S7 domain superfamily|Ribosomal protein S5/S7, eukaryotic/archaeal|Ribosomal protein S7, conserved site	None	0	31.5706	1434.11	813.589
chr1	2694058	2694707	650	0.65	+	BdWA1_001323	hypothetical protein	None	0	31.5668	96.5534	408.641
chr4	805689	806224	536	0.536	-	BdWA1_003223	Profilin superfamily|Profilin	None	0	31.5277	2913.01	1333.02
chr4	371802	372962	1161	1.161	+	BdWA1_002993	S-adenosyl-L-methionine-dependent methyltransferase superfamily|Methyltransferase domain 25|Protein arginine N-methyltransferase	None	0	31.5176	252.038	283.597
chr4	662987	664466	1480	1.48	-	BdWA1_003142	DnaJ-like protein C11, C-terminal|DnaJ domain|Chaperone J-domain superfamily	None	0	31.5025	204.214	417.586
chr1	568725	569570	846	0.846	-	BdWA1_000231	hypothetical protein	None	0	31.4994	371.988	365.391
chr2	205325	205999	675	0.675	-	BdWA1_001593	hypothetical protein	None	0	31.4981	134.2	365.116
chr2	1491218	1492954	1737	1.737	+	BdWA1_002237	hypothetical protein	None	0	31.4834	215.52	602.158
chr1	2871170	2872468	1299	1.299	+	BdWA1_001412	hypothetical protein	None	0	31.479	348.068	630.979
chr5	290250	291193	944	0.944	+	BdWA1_003460	hypothetical protein	None	0	31.4787	100.318	404.012
chr1	2535770	2536093	324	0.324	+	BdWA1_001235	AMMECR1, N-terminal|AMMECR1 domain|AMMECR1 domain superfamily	None	0	31.4674	75.1441	598.768
chr5	183993	185373	1381	1.381	+	BdWA1_003414	S-adenosyl-L-methionine-dependent methyltransferase superfamily	None	0	31.4615	94.0708	133.01
chr1	1885167	1885734	568	0.568	+	BdWA1_000877	PNPase/RNase PH domain superfamily|Ribosomal protein S5 domain 2-type fold|Exoribonuclease, phosphorolytic domain 1	None	0	31.4581	170.425	659.279
chr3	1117303	1118001	699	0.699	+	BdWA1_002836	hypothetical protein	None	0	31.4557	0.13564	340.922
chr1	3000344	3000976	633	0.633	+	BdWA1_001477	hypothetical protein	None	0	31.4402	99.1877	293.702
chr1	1965626	1966603	978	0.978	+	BdWA1_000931	hypothetical protein	None	0	31.4324	123.276	384.985
chr4	811993	813328	1336	1.336	-	BdWA1_003227	Nop domain|Nop, C-terminal domain|Nop domain superfamily|NOSIC|Nucleolar protein Nop56/Nop58|NOP5, N-terminal	None	0	31.4069	215.07	289.684
chr2	1340548	1342650	2103	2.103	-	BdWA1_002161	hypothetical protein	None	0	31.4045	205.126	32.6005
chr1	422921	423724	804	0.804	+	BdWA1_000156	hypothetical protein	None	0	31.398	572.871	925.127
chr4	643947	644616	670	0.67	-	BdWA1_003133	Snf7 family	None	0	31.3949	120.68	700.711
chr1	789286	789661	376	0.376	-	BdWA1_000349	Ribosomal protein L13|Ribosomal protein L13 superfamily	None	0	31.386	176.775	880.468
chr1	2092417	2093482	1066	1.066	-	BdWA1_001006	hypothetical protein	None	0	31.3476	200.983	446.946
chr3	582479	583314	836	0.836	+	BdWA1_002566	Protein of unknown function DUF3273	None	0	31.3449	1437.89	263.153
chr4	610499	611326	828	0.828	-	BdWA1_003110	hypothetical protein	None	0	31.3197	264.748	537.517
chr1	412935	413946	1012	1.012	-	BdWA1_000150	Nucleotide-diphospho-sugar transferases	None	0	31.2986	83.289	556.059
chr5	259128	260773	1646	1.646	-	BdWA1_003449	WD40 repeat|WD40/YVTN repeat-like-containing domain superfamily|Zinc finger, RING/FYVE/PHD-type|U-box domain|Pre-mRNA-processing factor 19|WD40-repeat-containing domain superfamily|Pre-mRNA-splicing factor 19	None	0	31.2456	350.187	228.49
chr3	157852	157923	72	0.072	-	BdWA1_002335	hypothetical protein	None	0	31.2427	0	1130.57
chr4	829563	830744	1182	1.182	-	BdWA1_003238	hypothetical protein	None	0	31.2407	144.07	494.195
chr1	973148	973731	584	0.584	+	BdWA1_000429	PITH domain|PITH domain superfamily|Galactose-binding-like domain superfamily|PITH domain-containing protein 1-like	None	0	31.2362	183.691	606.696
chr2	1423035	1423451	417	0.417	+	BdWA1_002200	Zinc finger C2H2 superfamily	None	0	31.215	56.3003	567.479
chr5	172650	173930	1281	1.281	+	BdWA1_003408	hypothetical protein	None	0	31.2126	411.035	221.151
chr1	2890482	2891265	784	0.784	-	BdWA1_001423	Vesicle-associated membrane-protein-associated protein|Major sperm protein (MSP) domain|PapD-like superfamily|Immunoglobulin-like fold	None	0	31.1921	457.671	802.857
chr1	139835	140585	751	0.751	+	BdWA1_000011	AP2/ERF domain	None	0	31.186	130.001	527.772
chr1	2369818	2370664	847	0.847	+	BdWA1_001156	Cyclin-like|Cyclin-like superfamily|Cyclin/Cyclin-like subunit Ssn8|Cyclin, N-terminal	None	0	31.1859	100.266	589.561
chr3	1084338	1086596	2259	2.259	+	BdWA1_002819	Methionyl/Valyl/Leucyl/Isoleucyl-tRNA synthetase, anticodon-binding|Leucyl-tRNA synthetase, editing domain|Leucine-tRNA ligase|Aminoacyl-tRNA synthetase, class Ia|Rossmann-like alpha/beta/alpha sandwich fold|Aminoacyl-tRNA synthetase, class I, conserved site|Aminoacyl-tRNA synthetase, class Ia, anticodon-binding	None	0	31.1749	158.325	114.707
chr4	584847	585522	676	0.676	+	BdWA1_003090	hypothetical protein	None	0	31.1696	302.633	488.925
chr2	1300308	1301268	961	0.961	+	BdWA1_002140	Ribose-phosphate pyrophosphokinase|Phosphoribosyltransferase domain|Phosphoribosyltransferase-like|Ribose-phosphate pyrophosphokinase, N-terminal domain	None	0	31.167	276.223	784.516
chr2	1159806	1160287	482	0.482	-	BdWA1_002067	Protein transport protein SecG/Sec61-beta/Sbh	None	0	31.165	608.073	1098.01
chr2	676906	677399	494	0.494	-	BdWA1_001823	Transport protein particle (TRAPP) component|NO signalling/Golgi transport ligand-binding domain superfamily	None	0	31.1613	140.985	949.758
chr4	737289	738813	1525	1.525	+	BdWA1_003181	rRNA-processing protein Fcf1, PIN domain|rRNA-processing protein Fcf1/Utp23|PIN domain|Protein of unknown function DUF842, eukaryotic|PIN-like domain superfamily	None	0	31.1555	160.723	391.15
chr2	1386952	1388280	1329	1.329	+	BdWA1_002179	Rossmann-like alpha/beta/alpha sandwich fold|Cytoplasmic tRNA 2-thiolation protein 2	None	0	31.1501	130.638	513.268
chr5	141154	142096	943	0.943	+	BdWA1_003389	MIF4G-like, type 3|Initiation factor 4G|Armadillo-type fold	None	0	31.1461	304.175	528.707
chr2	363047	364330	1284	1.284	-	BdWA1_001674	hypothetical protein	None	0	31.1327	73.8886	349.847
chr3	1016962	1019007	2046	2.046	-	BdWA1_002771	Creatinase/aminopeptidase-like|Peptidase M24A, methionine aminopeptidase, subfamily 1|Peptidase M24|Peptidase M24, methionine aminopeptidase	None	0	31.1272	192.542	249.101
chr1	2588161	2589099	939	0.939	-	BdWA1_001261	DNA-directed RNA polymerase III subunit RPC3|RNA polymerase III subunit RPC82-related, helix-turn-helix|Winged helix-like DNA-binding domain superfamily	None	0	31.1141	195.232	644.336
chr4	570642	571377	736	0.736	-	BdWA1_003080	Thioredoxin-like superfamily|Glutaredoxin|Monothiol glutaredoxin-related|Glutaredoxin, PICOT-like	None	0	31.0936	148.252	416.272
chr1	1211636	1212909	1274	1.274	+	BdWA1_000541	Immune mapped protein 2, N-terminal	None	0	31.0778	559.882	483.307
chr1	494040	494498	459	0.459	+	BdWA1_000196	hypothetical protein	None	0	31.0462	287.289	739.363
chr4	749049	749991	943	0.943	+	BdWA1_003189	Proliferating cell nuclear antigen, PCNA, conserved site|Proliferating cell nuclear antigen, PCNA|Proliferating cell nuclear antigen, PCNA, C-terminal|Proliferating cell nuclear antigen, PCNA, N-terminal	None	0	31.0315	304.173	708.087
chr4	597329	599038	1710	1.71	+	BdWA1_003100	Protein kinase domain|Protein kinase, ATP binding site|EF-hand domain|Protein kinase-like domain superfamily|EF-hand domain pair|EF-Hand 1, calcium-binding site	None	0	30.9994	221.465	202.768
chr3	852197	852762	566	0.566	-	BdWA1_002698	LSM domain, eukaryotic/archaea-type|Like-Sm (LSM) domain containing protein, LSm4/SmD1/SmD3|LSM domain superfamily|Sm-like protein Lsm4	None	0	30.994	200.072	1218.71
chr2	1159276	1159767	492	0.492	+	BdWA1_002066	hypothetical protein	None	0	30.9921	39.701	717.604
chr1	1123240	1124373	1134	1.134	-	BdWA1_000493	hypothetical protein	None	0	30.9883	201.941	540.759
chr3	704627	705540	914	0.914	+	BdWA1_002622	Vacuolar protein sorting-associated protein Ist1|Vacuolar protein sorting-associated protein IST1-like	None	0	30.9834	208.431	536.624
chr4	509578	512046	2469	2.469	+	BdWA1_003056	hypothetical protein	None	0	30.9806	97.5982	133.406
chr4	290880	292382	1503	1.503	+	BdWA1_002947	Class II Aminoacyl-tRNA synthetase/Biotinyl protein ligase (BPL) and lipoyl protein ligase (LPL)|Anticodon-binding domain superfamily|Aminoacyl-tRNA synthetase, class II|Aminoacyl-tRNA synthetase, class II (G/ P/ S/T)	None	0	30.9655	85.1442	650.335
chr2	1262296	1262670	375	0.375	+	BdWA1_002122	LSM domain, eukaryotic/archaea-type|Like-Sm (LSM) domain containing protein, LSm4/SmD1/SmD3|LSM domain superfamily|Small nuclear ribonucleoprotein D1	None	0	30.9614	207.775	1326.37
chr2	225296	226265	970	0.97	+	BdWA1_001602	UbiE/COQ5 methyltransferase, conserved site|S-adenosyl-L-methionine-dependent methyltransferase superfamily|UbiE/COQ5 methyltransferase	None	0	30.9521	238.854	378.081
chr1	2799041	2800930	1890	1.89	-	BdWA1_001370	RNA-binding domain superfamily|Nucleotide-binding alpha-beta plait domain superfamily|RNA recognition motif domain	None	0	30.9468	85.7773	257.898
contig49	18210	18282	73	0.073	-	BdWA1_003776	hypothetical protein	None	0	30.938	0	924.023
chr3	1027629	1028971	1343	1.343	+	BdWA1_002776	hypothetical protein	None	0	30.9271	100.806	451.721
chr1	1775395	1775631	237	0.237	+	BdWA1_000825	hypothetical protein	None	0	30.9248	1161.92	55.6806
chr1	2844226	2845524	1299	1.299	+	BdWA1_001394	Vps72/YL1, C-terminal|Vps72/YL1 family	None	0	30.8632	141.949	465.102
chr1	151507	152753	1247	1.247	-	BdWA1_000018	DNA polymerase alpha/delta/epsilon, subunit B|DNA polymerase delta subunit, OB-fold domain|DNA polymerase delta/II small subunit family	None	0	30.8422	132.416	239.794
chr4	955935	958857	2923	2.923	+	BdWA1_003301	Peptidase C19, ubiquitin carboxyl-terminal hydrolase|Papain-like cysteine peptidase superfamily|Ubiquitin specific protease domain|Zinc finger, UBP-type|Zinc finger, RING/FYVE/PHD-type	None	0	30.837	188.492	206.963
chr1	1434541	1435537	997	0.997	+	BdWA1_000660	Programmed cell death protein 2, C-terminal	None	0	30.8243	107.225	498.637
chr4	194463	195645	1183	1.183	-	BdWA1_002901	Origin recognition complex, subunit 5	None	0	30.816	346.14	132.753
chr2	292750	293248	499	0.499	+	BdWA1_001634	Domain of unknown function DUF1899|WD40/YVTN repeat-like-containing domain superfamily|Coronin	None	0	30.8099	755.323	786.863
chr1	1972066	1973627	1562	1.562	+	BdWA1_000938	ATPase, AFG1-like|P-loop containing nucleoside triphosphate hydrolase	None	0	30.7778	54.4716	125.048
chr3	358620	359563	944	0.944	-	BdWA1_002450	Ribosomal biogenesis NSA2 family|Ribosomal protein S8e/ribosomal biogenesis NSA2	None	0	30.776	269.95	815.951
chr1	1696974	1697651	678	0.678	+	BdWA1_000781	hypothetical protein	None	0	30.7723	615.509	608.602
chr3	318279	319882	1604	1.604	-	BdWA1_002424	Small GTPase superfamily, ARF/SAR type|P-loop containing nucleoside triphosphate hydrolase|Winged helix DNA-binding domain superfamily|Winged helix-like DNA-binding domain superfamily	None	0	30.7353	90.9226	823.91
chr3	585547	585986	440	0.44	-	BdWA1_002568	Vacuolar (H+)-ATPase G subunit	None	0	30.6951	144.579	662.422
chr3	710132	710699	568	0.568	-	BdWA1_002626	hypothetical protein	None	0	30.692	492.918	756.637
chr4	112782	113471	690	0.69	+	BdWA1_002867	hypothetical protein	None	0	30.6698	617.83	529.805
chr4	667319	668229	911	0.911	-	BdWA1_003145	hypothetical protein	None	0	30.667	83.9877	375.244
chr1	432172	433166	995	0.995	+	BdWA1_000162	CTLH/CRA C-terminal to LisH motif domain|CTLH, C-terminal LisH motif|LIS1 homology motif	None	0	30.6298	123	449.595
chr4	155920	156765	846	0.846	+	BdWA1_002883	hypothetical protein	None	0	30.6233	196.679	620.817
chr1	2600686	2601351	666	0.666	-	BdWA1_001266	hypothetical protein	None	0	30.6169	685.901	527.825
chr4	743803	745422	1620	1.62	+	BdWA1_003186	P-loop containing nucleoside triphosphate hydrolase|GTP binding domain	None	0	30.5994	85.8906	210.541
chr1	2843040	2844145	1106	1.106	-	BdWA1_001393	ADP-glucose pyrophosphorylase, conserved site	None	0	30.5829	177.336	602.168
chr2	1437779	1439141	1363	1.363	+	BdWA1_002209	Rossmann-like alpha/beta/alpha sandwich fold	None	0	30.5734	102.266	469.871
chr1	749636	750442	807	0.807	+	BdWA1_000322	Inhibitor of growth protein, N-terminal histone-binding	None	0	30.5727	52.4309	548.547
chr2	1260013	1260927	915	0.915	+	BdWA1_002120	GrpE nucleotide exchange factor, head|GrpE nucleotide exchange factor|GrpE nucleotide exchange factor, coiled-coil	None	0	30.5723	145.415	311.995
chr4	804145	805594	1450	1.45	-	BdWA1_003222	S-adenosyl-L-methionine-dependent methyltransferase superfamily|SAM-dependent methyltransferase RsmB/NOP2-type|Nop2p|RNA (C5-cytosine) methyltransferase	None	0	30.5533	185.335	272.244
chr1	764830	765057	228	0.228	+	BdWA1_000331	hypothetical protein	None	0	30.5527	261.627	407.25
chr4	994300	994653	354	0.354	-	BdWA1_003320	hypothetical protein	None	0	30.5429	129.63	974.086
chr4	802796	803624	829	0.829	+	BdWA1_003221	P-loop containing nucleoside triphosphate hydrolase|Small GTPase|Small GTP-binding protein domain	None	0	30.5271	372.861	667.281
chr3	1029050	1030366	1317	1.317	+	BdWA1_002777	Cactin, C-terminal|Cactin, central domain	None	0	30.5258	289.426	514.58
chr1	2388935	2391385	2451	2.451	-	BdWA1_001168	Pleckstrin homology domain|B-box-type zinc finger|PH-like domain superfamily	None	0	30.5243	177.05	232.548
chr2	1357995	1358542	548	0.548	-	BdWA1_002168	Snf7 family	None	0	30.5224	413.447	502.573
chr3	890291	891610	1320	1.32	+	BdWA1_002714	hypothetical protein	OMGF1	1	30.4825	200.57	103.365
chr3	1050311	1051081	771	0.771	+	BdWA1_002793	hypothetical protein	None	0	30.4821	414.257	113.258
chr1	1002149	1003441	1293	1.293	+	BdWA1_000436	Nucleotide-diphospho-sugar transferases|UDPGP family|UDP-sugar pyrophosphorylase	None	0	30.4738	540.151	740.302
chr1	2225302	2226603	1302	1.302	+	BdWA1_001082	Pseudouridine synthase, catalytic domain superfamily|Pseudouridine synthase, RsuA/RluA-like	None	0	30.4717	234.398	426.898
chr5	4372	5082	711	0.711	+	BdWA1_003344	hypothetical protein	None	0	30.4647	5.91513	220.99
chr3	190905	191360	456	0.456	+	BdWA1_002353	Translation protein SH3-like domain superfamily|Ribosomal protein L2, domain 2|Ribosomal protein L14e domain|Ribosomal protein L14	None	0	30.454	657.731	716.348
chr1	786900	787280	381	0.381	-	BdWA1_000348	hypothetical protein	None	0	30.4502	10.1908	30.8101
chr3	465070	466365	1296	1.296	+	BdWA1_002504	CBS domain superfamily	None	0	30.4253	120.848	602.505
chr2	1216182	1216837	656	0.656	+	BdWA1_002096	RNA recognition motif domain|RNA-binding domain superfamily|Nucleotide-binding alpha-beta plait domain superfamily	None	0	30.4065	845.014	1171.61
chr1	784630	784845	216	0.216	+	BdWA1_000345	hypothetical protein	None	0	30.402	328.592	57.3312
chr2	1324831	1325741	911	0.911	+	BdWA1_002153	hypothetical protein	None	0	30.3886	159.418	226.11
chr4	998861	999697	837	0.837	+	BdWA1_003324	GTP-binding protein, orthogonal bundle domain superfamily|P-loop containing nucleoside triphosphate hydrolase|GTP binding domain	None	0	30.377	927.287	679.189
chr4	385736	386770	1035	1.035	-	BdWA1_003000	Zinc finger C2H2 superfamily|Zinc finger C2H2-type|Zinc finger protein 622/Rei1/Reh1|ZN622/Rei1/Reh1, zinc finger C2H2-type	None	0	30.3755	219.237	448.94
chr1	1989237	1989996	760	0.76	+	BdWA1_000950	Translation initiation factor 3 complex subunit L	None	0	30.3743	524.038	597.543
chr2	311335	312352	1018	1.018	+	BdWA1_001647	WD40-repeat-containing domain superfamily|WD40/YVTN repeat-like-containing domain superfamily	None	0	30.3741	317.744	285.173
chr3	1089680	1090409	730	0.73	+	BdWA1_002822	S-adenosyl-L-methionine-dependent methyltransferase superfamily|Methyltransferase type 11	None	0	30.3563	130.626	215.531
chr2	711559	712147	589	0.589	-	BdWA1_001843	PH-like domain superfamily|Protein ICln/Lot5/Saf5	None	0	30.3545	145.661	572.887
chr4	354745	355259	515	0.515	+	BdWA1_002980	Eukaryotic Ribosomal Protein L27, KOW domain|Translation protein SH3-like domain superfamily|KOW|Ribosomal protein L27e superfamily|Ribosomal protein L27e	None	0	30.3307	1215.41	983.435
chr2	1102417	1103438	1022	1.022	-	BdWA1_002033	RNA-binding domain superfamily|G-patch domain|Nucleotide-binding alpha-beta plait domain superfamily|Splicing factor 45	None	0	30.3272	158.18	428.243
chr2	1099944	1100926	983	0.983	+	BdWA1_002031	Tetratricopeptide-like helical domain superfamily|Tetratricopeptide repeat	None	0	30.323	82.1626	385.201
chr2	898665	899743	1079	1.079	+	BdWA1_001934	Ubiquitin-activating enzyme|THIF-type NAD/FAD binding fold|ThiF/MoeB/HesA family	None	0	30.3217	190.641	383.669
chr1	1951673	1952242	570	0.57	+	BdWA1_000921	50S ribosomal protein L18Ae/60S ribosomal protein L20 and L18a|Ribosomal protein 50S-L18Ae/60S-L20/60S-L18A|60S ribosomal protein L18a/ L20, eukaryotes	None	0	30.3158	1559.38	1384.7
chr5	256938	257345	408	0.408	+	BdWA1_003447	Aldolase-type TIM barrel|Inosine-5'-monophosphate dehydrogenase|IMP dehydrogenase/GMP reductase	None	0	30.3036	795.248	40.6997
chr1	450543	451042	500	0.5	-	BdWA1_000173	NIF system FeS cluster assembly, NifU, N-terminal|ISC system FeS cluster assembly, IscU scaffold	None	0	30.2591	218.859	519.386
chr1	267688	268224	537	0.537	+	BdWA1_000074	hypothetical protein	None	0	30.2534	154.81	635.873
chr5	160205	161372	1168	1.168	-	BdWA1_003400	Rab-GTPase-TBC domain superfamily|Rab-GTPase-TBC domain	None	0	30.2404	366.985	336.82
chr4	774211	776632	2422	2.422	-	BdWA1_003205	hypothetical protein	None	0	30.2386	385.937	236.134
chr2	325942	326665	724	0.724	-	BdWA1_001654	SWAP/Surp superfamily|CID domain|ENTH/VHS	None	0	30.2182	84.6836	45.1039
chr4	824688	825869	1182	1.182	+	BdWA1_003236	hypothetical protein	None	0	30.1971	244.91	606.77
chr1	1798874	1799104	231	0.231	-	BdWA1_000837	hypothetical protein	None	0	30.1949	635.219	103.276
chr1	2612059	2612595	537	0.537	-	BdWA1_001274	hypothetical protein	None	0	30.1863	255.961	184.305
chr5	316348	317729	1382	1.382	-	BdWA1_003472	Thioredoxin-like superfamily	None	0	30.1727	75.4189	198.44
chr1	2647047	2647808	762	0.762	+	BdWA1_001296	Ribosomal protein L13|Ribosomal protein L13, eukaryotic/archaeal|Ribosomal protein L13 superfamily	None	0	30.1647	1541.61	901.674
chr1	2229976	2230550	575	0.575	-	BdWA1_001086	SWEET sugar transporter	None	0	30.1618	162.968	610.153
chr4	466702	467988	1287	1.287	-	BdWA1_003037	Cysteine peptidase, histidine active site|Cathepsin propeptide inhibitor domain (I29)|Peptidase C1A, papain C-terminal|Cysteine peptidase, cysteine active site|Papain-like cysteine peptidase superfamily|Papain-like cysteine endopeptidase	None	0	30.1518	267.266	253.758
chr1	2553668	2554072	405	0.405	+	BdWA1_001243	Ribosomal protein S24e|Ribosomal protein L23/L15e core domain superfamily	None	0	30.1464	1866.84	837.871
chr2	746682	747639	958	0.958	+	BdWA1_001861	Alpha/Beta hydrolase fold	None	0	30.1384	339.936	595.877
chr2	1187739	1190557	2819	2.819	+	BdWA1_002081	Nucleic acid-binding, OB-fold	None	0	30.1216	57.581	44.0552
chr2	978954	980099	1146	1.146	+	BdWA1_001974	Actin family|ATPase, nucleotide binding domain	None	0	30.1165	239.782	284.085
chr1	448009	449472	1464	1.464	-	BdWA1_000171	Protein kinase-like domain superfamily|Protein kinase domain|Serine/threonine-protein kinase, active site	None	0	30.1114	35.4183	158.503
chr1	1635138	1636006	869	0.869	-	BdWA1_000755	RNA recognition motif domain|RNA-binding domain superfamily|Nucleotide-binding alpha-beta plait domain superfamily	None	0	30.1028	236.823	502.831
chr2	213728	214332	605	0.605	-	BdWA1_001596	hypothetical protein	None	0	30.0899	116.841	88.0029
chr3	143942	144786	845	0.845	-	BdWA1_002328	hypothetical protein	None	0	30.0894	208.291	530.099
chr3	389086	391562	2477	2.477	+	BdWA1_002467	POPLD domain|Pop1, N-terminal|Ribonucleases P/MRP protein subunit Pop1	None	0	30.0869	37.5914	120.173
chr2	59731	61397	1667	1.667	+	BdWA1_001515	Armadillo|Importin subunit alpha|Armadillo-like helical|Armadillo-type fold|Importin-alpha, importin-beta-binding domain|Atypical Arm repeat	None	0	30.0796	501.591	381.06
chr1	1697713	1698279	567	0.567	-	BdWA1_000782	hypothetical protein	None	0	30.0766	628.469	512.587
chr3	355708	356619	912	0.912	-	BdWA1_002448	Sin3 associated polypeptide p18|Sin3 associated polypeptide p18 superfamily	None	0	30.0656	114.233	545.718
chr1	1325134	1326244	1111	1.111	+	BdWA1_000597	hypothetical protein	None	0	30.0617	201.366	545.418
chr1	406537	408055	1519	1.519	+	BdWA1_000147	hypothetical protein	None	0	30.0604	147.468	399.408
chr3	1086608	1087366	759	0.759	-	BdWA1_002820	hypothetical protein	None	0	30.0447	349.311	531.584
chr1	1605740	1606453	714	0.714	+	BdWA1_000742	EGF-like domain	None	0	30.0445	194.985	457.453
chr3	379833	382049	2217	2.217	+	BdWA1_002462	hypothetical protein	None	0	30.0394	36.2559	101.749
chr1	1750975	1751238	264	0.264	-	BdWA1_000815	hypothetical protein	None	0	30.0301	87.0427	161.328
chr2	127868	128272	405	0.405	+	BdWA1_001543	hypothetical protein	None	0	30.0131	345.648	1009.77
chr1	1114951	1115392	442	0.442	-	BdWA1_000485	hypothetical protein	None	0	29.9825	0	367.385
chr4	791253	791987	735	0.735	-	BdWA1_003213	MORN motif	None	0	29.9763	201.061	363.397
chr2	1381351	1382489	1139	1.139	-	BdWA1_002175	Leucine carboxyl methyltransferase 1|S-adenosyl-L-methionine-dependent methyltransferase superfamily|Methyltransferase Ppm1/Ppm2/Tcmp	None	0	29.9762	298.318	198.014
chr2	1463603	1464331	729	0.729	-	BdWA1_002223	hypothetical protein	None	0	29.9739	1655.6	619.712
chr2	1078732	1080251	1520	1.52	+	BdWA1_002020	P-loop containing nucleoside triphosphate hydrolase|Proteasomal ATPase OB C-terminal domain|ATPase, AAA-type, conserved site|Nucleic acid-binding, OB-fold|26S proteasome regulatory subunit P45-like|AAA ATPase, AAA+ lid domain|AAA+ ATPase domain|ATPase, AAA-type, core	None	0	29.9508	251.796	264.526
chr4	633279	634902	1624	1.624	-	BdWA1_003127	WD40/YVTN repeat-like-containing domain superfamily|WD40-repeat-containing domain superfamily|PX domain superfamily	None	0	29.9317	77.3452	498.359
chr3	479008	480444	1437	1.437	+	BdWA1_002512	Armadillo-type fold|Armadillo-like helical	None	0	29.9201	123.003	168.023
chr1	2879601	2880558	958	0.958	-	BdWA1_001417	Inner membrane complex protein	None	0	29.9112	399.197	421.896
chr3	947336	947766	431	0.431	-	BdWA1_002741	hypothetical protein	None	0	29.8842	163.465	442.485
chr3	136498	136996	499	0.499	-	BdWA1_002324	PBS lyase HEAT-like repeat|Armadillo-like helical|Armadillo-type fold	None	0	29.8837	108.077	451.244
chr1	1721409	1722629	1221	1.221	-	BdWA1_000797	hypothetical protein	None	0	29.8643	209.702	299.009
chr3	456895	458094	1200	1.2	-	BdWA1_002498	Type II CAAX prenyl endopeptidase Rce1-like	None	0	29.843	274.479	417.155
chr1	1472509	1473381	873	0.873	+	BdWA1_000680	hypothetical protein	None	0	29.8411	140.802	641.21
chr3	359636	360705	1070	1.07	-	BdWA1_002451	G patch domain-containing protein, N-terminal	None	0	29.8307	52.7696	599.656
chr1	2163077	2164431	1355	1.355	+	BdWA1_001043	Concanavalin A-like lectin/glucanase domain superfamily	None	0	29.8237	86.8769	378.746
chr2	530507	530944	438	0.438	+	BdWA1_001752	Optic atrophy 3-like	None	0	29.8211	117.219	276.416
chr1	2251271	2252215	945	0.945	+	BdWA1_001099	hypothetical protein	None	0	29.7939	77.6363	496.101
chr1	1960577	1961329	753	0.753	+	BdWA1_000928	Leo1-like protein	None	0	29.7898	164.561	704.068
chr3	1043304	1044023	720	0.72	-	BdWA1_002790	hypothetical protein	None	0	29.7567	567.737	770.849
chr1	642533	644077	1545	1.545	+	BdWA1_000268	hypothetical protein	None	0	29.7547	39.8039	272.848
chr4	785939	786753	815	0.815	-	BdWA1_003210	hypothetical protein	None	0	29.7497	253.039	533.507
contig30	4	1325	1322	1.322	+	BdWA1_003630	Protein kinase-like domain superfamily|Serine/threonine-protein kinase, active site|Protein kinase domain	None	0	29.7304	0	14.0587
chr4	931827	932526	700	0.7	-	BdWA1_003288	Primosome PriB/single-strand DNA-binding|Nucleic acid-binding, OB-fold	None	0	29.7257	316.279	567.42
chr4	742803	743728	926	0.926	-	BdWA1_003185	Proline-rich protein PRCC	None	0	29.7197	80.6027	390.497
chr2	967842	970212	2371	2.371	+	BdWA1_001968	N-alpha-acetyltransferase 60-like	None	0	29.7181	131.637	302.476
chr5	314430	316324	1895	1.895	+	BdWA1_003471	Nucleotidyltransferase superfamily|TUTase nucleotidyltransferase domain	None	0	29.7105	94.7766	186.601
chr2	731477	732602	1126	1.126	-	BdWA1_001854	Ribosome biogenesis protein Nop53/GLTSCR2	None	0	29.7092	158.302	298.036
chr1	2585970	2587463	1494	1.494	-	BdWA1_001260	hypothetical protein	None	0	29.7077	399.052	503.734
chr1	1870860	1871801	942	0.942	+	BdWA1_000870	hypothetical protein	None	0	29.7055	209.884	787.303
chr2	350524	351360	837	0.837	+	BdWA1_001667	Peptidase M24, C-terminal domain|Peptidase M24|Peptidase M24B, X-Pro dipeptidase/aminopeptidase P, conserved site|Creatinase/aminopeptidase-like|Aminopeptidase P	None	0	29.7046	355.198	294.579
chr1	2897466	2898587	1122	1.122	+	BdWA1_001428	Torus domain|RNA recognition motif domain|Nucleotide-binding alpha-beta plait domain superfamily|Pre-mRNA-splicing factor Cwc2/Slt11|Pre-mRNA-splicing factor Cwc2|RNA-binding domain superfamily|Zinc finger, CCCH-type	None	0	29.7014	886.883	470.538
contig45	115	459	345	0.345	+	BdWA1_003736	hypothetical protein	None	0	29.6824	0	17.0714
chr1	1060312	1062893	2582	2.582	-	BdWA1_000467	S-adenosyl-L-methionine-dependent methyltransferase superfamily|Adrift-type ribose 2-O-methyltransferase domain|Ribosomal RNA methyltransferase, FtsJ domain	None	0	29.6817	282.434	166.938
chr3	808913	809972	1060	1.06	+	BdWA1_002674	hypothetical protein	None	0	29.6775	177.466	480.033
chr1	1993586	1994722	1137	1.137	+	BdWA1_000954	Leucine rich repeat 4|Leucine-rich repeat|Leucine-rich repeat domain superfamily	None	0	29.6699	498.61	439.192
chr1	1475075	1476688	1614	1.614	+	BdWA1_000682	GroEL-like equatorial domain superfamily|Chaperone tailless complex polypeptide 1 (TCP-1)|Chaperonin TCP-1, conserved site|TCP-1-like chaperonin intermediate domain superfamily|T-complex protein 1, theta subunit|GroEL-like apical domain superfamily|Chaperonin Cpn60/GroEL/TCP-1 family	None	0	29.6681	377.091	312.687
chr3	1035031	1035549	519	0.519	+	BdWA1_002782	hypothetical protein	None	0	29.6573	144.915	623.887
chr1	781143	782163	1021	1.021	+	BdWA1_000341	MYND-like zinc finger	None	0	29.6559	748.559	730.07
chr2	471368	473132	1765	1.765	-	BdWA1_001721	PAT complex subunit CCDC47|SAP30-binding protein	None	0	29.6534	157.218	501.64
chr1	2841576	2843010	1435	1.435	+	BdWA1_001392	hypothetical protein	None	0	29.6522	168.13	408.782
chr5	95381	96515	1135	1.135	-	BdWA1_003365	Elongation factor P, C-terminal|Translation elongation factor P/YeiP|Nucleic acid-binding, OB-fold|Translation elongation factor, KOW-like|Translation protein SH3-like domain superfamily|Ribosomal protein L2, domain 2	None	0	29.6415	134.014	380.768
chr2	627281	628240	960	0.96	-	BdWA1_001796	CCR4-NOT transcription complex subunit 7/8/Pop2|Ribonuclease CAF1|Ribonuclease H superfamily|Ribonuclease H-like superfamily	None	0	29.641	1295.31	514.964
chr3	1081485	1081900	416	0.416	+	BdWA1_002816	Prolyl 4-hydroxylase alpha subunit, Fe(2+) 2OG dioxygenase domain|Oxoglutarate/iron-dependent dioxygenase|Prolyl 4-hydroxylase	None	0	29.5873	388.26	326.823
chr1	1480279	1480863	585	0.585	+	BdWA1_000685	hypothetical protein	None	0	29.5846	136.908	271.959
chr1	680936	683466	2531	2.531	+	BdWA1_000290	Zinc finger, RING/FYVE/PHD-type|Peptidase C19, ubiquitin carboxyl-terminal hydrolase|Ubiquitin-associated domain|Zinc finger, UBP-type|Ubiquitinyl hydrolase, variant UBP zinc finger|Ubiquitin specific protease domain|Ubiquitin specific protease, conserved site|Papain-like cysteine peptidase superfamily	None	0	29.5772	191.539	208.695
chr4	191459	192358	900	0.9	-	BdWA1_002898	hypothetical protein	None	0	29.5712	187.613	532.753
chr2	488864	489742	879	0.879	-	BdWA1_001730	EF-Hand 1, calcium-binding site|EF-hand domain|EF-hand domain pair	None	0	29.5658	1426.92	277.579
chr1	1362241	1363115	875	0.875	-	BdWA1_000620	Pre-mRNA-splicing regulator WTAP	None	0	29.5654	73.9028	674.109
chr1	1726074	1726944	871	0.871	-	BdWA1_000801	hypothetical protein	None	0	29.5547	303.822	558.768
chr4	949234	951211	1978	1.978	+	BdWA1_003296	CTP:phosphocholine cytidylyltransferase domain|Rossmann-like alpha/beta/alpha sandwich fold|Choline-phosphate cytidylyltransferase Pcy1-like|Cytidyltransferase-like domain	None	0	29.5464	231.116	221.124
chr1	2861001	2861420	420	0.42	+	BdWA1_001405	hypothetical protein	None	0	29.5235	632.444	81.1158
chr4	113906	114235	330	0.33	+	BdWA1_002868	hypothetical protein	None	0	29.5219	577.621	88.4364
chr2	1003755	1006461	2707	2.707	+	BdWA1_001986	Helicase, C-terminal|Helicase superfamily 1/2, ATP-binding domain|P-loop containing nucleoside triphosphate hydrolase|SNF2, N-terminal|SNF2-like, N-terminal domain superfamily	None	0	29.5168	144.315	141.51
chr1	2558631	2559536	906	0.906	-	BdWA1_001247	Doublecortin domain superfamily|Doublecortin domain	None	0	29.5144	712.753	227.249
chr1	2915113	2916591	1479	1.479	+	BdWA1_001436	Ribosomal RNA adenine methyltransferase KsgA/Erm|S-adenosyl-L-methionine-dependent methyltransferase superfamily|Ribosomal RNA adenine methylase transferase, N-terminal|Ribosomal RNA adenine dimethylase	None	0	29.5057	403.507	261.302
chr1	484203	485109	907	0.907	+	BdWA1_000193	BCP1 family	None	0	29.4918	92.265	839.134
chr1	1279816	1280772	957	0.957	+	BdWA1_000572	YgfZ/GcvT conserved site|YgfZ/GcvT|GTP-binding protein TrmE/Aminomethyltransferase GcvT, domain 1	None	0	29.4877	47.4485	232.718
chr4	152170	154119	1950	1.95	+	BdWA1_002880	ENTH/VHS|VHS domain	None	0	29.4874	223.479	521.527
chr2	1281822	1284395	2574	2.574	-	BdWA1_002131	ABC transporter-like, conserved site|AAA+ ATPase domain|P-loop containing nucleoside triphosphate hydrolase|ABC transporter-like, ATP-binding domain	None	0	29.4743	128.007	127.85
chr4	175147	176279	1133	1.133	+	BdWA1_002891	DNA-directed RNA polymerase, insert domain superfamily|DNA-directed RNA polymerase, RpoA/D/Rpb3-type|RNA polymerase, RBP11-like subunit|DNA-directed RNA polymerases I and III subunit AC40|DNA-directed RNA polymerase, insert domain	None	0	29.47	80.3632	326.442
chr1	1000376	1002034	1659	1.659	+	BdWA1_000435	Kelch-type beta propeller|Kelch repeat type 1|SKP1/BTB/POZ domain superfamily|Potassium channel tetramerisation-type BTB domain|BTB/POZ domain	None	0	29.4269	278.867	534.083
chr3	520280	521320	1041	1.041	+	BdWA1_002534	W2 domain|Translation initiation factor IF2/IF5 domain|Translation initiation factor IF2/IF5, zinc-binding|Translation initiation factor IF2/IF5|Translation initiation factor IF2/IF5, N-terminal|Armadillo-type fold	None	0	29.4162	2045.21	308.591
chr2	683736	684791	1056	1.056	+	BdWA1_001828	hypothetical protein	None	0	29.4105	123.411	513.891
chr3	395817	397202	1386	1.386	+	BdWA1_002472	Prenyltransferase|4-hydroxybenzoate polyprenyltransferase-like|UbiA prenyltransferase family|UbiA prenyltransferase conserved site|UbiA prenyltransferase superfamily	None	0	29.4045	42.8519	233.381
chr1	1087711	1089462	1752	1.752	+	BdWA1_000473	Iron hydrogenase, large subunit, C-terminal|Iron hydrogenase	None	0	29.3963	158.916	303.277
chr4	241223	242190	968	0.968	+	BdWA1_002924	Zinc finger, PHD-finger|Zinc finger, FYVE/PHD-type|ELM2 domain|Extended EGL-27 and MTA1 homology domain|Zinc finger, RING/FYVE/PHD-type|Zinc finger, PHD-type, conserved site|Zinc finger, PHD-type	None	0	29.396	243.576	567.153
chr1	2111617	2112855	1239	1.239	-	BdWA1_001015	hypothetical protein	None	0	29.3941	345.055	591.333
chr1	458221	459904	1684	1.684	-	BdWA1_000177	hypothetical protein	None	0	29.383	115.798	218.536
chr1	2074117	2075397	1281	1.281	+	BdWA1_000998	Protein Red-like|RED-like, N-terminal	None	0	29.3793	113.196	484.672
chr1	2359821	2361185	1365	1.365	-	BdWA1_001147	hypothetical protein	None	0	29.371	225.163	780.357
chr4	243584	244464	881	0.881	+	BdWA1_002926	Nucleotide-diphospho-sugar transferases|Glycosyltransferase 2-like|DPM1-like	None	0	29.3538	63.3087	276.044
chr1	1956597	1957580	984	0.984	-	BdWA1_000925	Co-chaperone protein p23-like|HSP20-like chaperone|CS domain	None	0	29.3512	1053.64	350.084
chr5	162096	162698	603	0.603	+	BdWA1_003401	Ubiquitin-like-conjugating enzyme Atg3/Atg10	None	0	29.3486	90.0188	339.606
chr4	429946	430791	846	0.846	+	BdWA1_003022	hypothetical protein	None	0	29.3461	1068.54	324.572
chr1	640041	642349	2309	2.309	+	BdWA1_000267	hypothetical protein	None	0	29.3293	13.0527	352.516
chr1	1330702	1331414	713	0.713	-	BdWA1_000601	hypothetical protein	None	0	29.3248	35.9891	293.019
chr2	259171	260250	1080	1.08	+	BdWA1_001617	AP2/ERF domain|AP2-coincident, C-terminal domain	None	0	29.3196	544.99	606.577
chr3	702210	704309	2100	2.1	-	BdWA1_002621	hypothetical protein	None	0	29.2984	26.2737	96.6161
chr3	1097516	1098337	822	0.822	-	BdWA1_002826	Band 7 domain|Band 7/SPFH domain superfamily|Prohibitin	None	0	29.2864	361.728	319.904
chr1	204060	205637	1578	1.578	+	BdWA1_000037	Kelch repeat type 1|Kelch-type beta propeller	None	0	29.2817	251.906	141.739
chr1	1333466	1334176	711	0.711	+	BdWA1_000603	EF-hand domain pair	None	0	29.2785	386.643	416.223
chr1	1926972	1927498	527	0.527	+	BdWA1_000901	ATP synthase, F1 complex, delta/epsilon subunit|F0F1 ATP synthase delta/epsilon subunit, N-terminal|ATP synthase, F1 complex, delta/epsilon subunit, N-terminal	None	0	29.2613	2.54425	580.798
chr1	357691	359550	1860	1.86	-	BdWA1_000123	hypothetical protein	None	0	29.2603	528.834	279.102
chr1	1291184	1292724	1541	1.541	-	BdWA1_000580	hypothetical protein	OMGF1	1	29.2603	9045.72	422.839
chr3	377882	379318	1437	1.437	-	BdWA1_002461	GTP1/OBG domain superfamily|GTP-binding protein Obg/CgtA|GTP binding domain|OBG-type guanine nucleotide-binding (G) domain|P-loop containing nucleoside triphosphate hydrolase|GTP1/OBG domain|Small GTP-binding protein domain|OBG-type GTPase	None	0	29.2444	28.0827	156.193
chr5	173942	174700	759	0.759	+	BdWA1_003409	TBP domain superfamily	None	0	29.2321	495.506	32.3474
chr2	1456258	1457987	1730	1.73	+	BdWA1_002219	Chaperonin TCP-1, conserved site|Chaperone tailless complex polypeptide 1 (TCP-1)|Chaperonin Cpn60/GroEL/TCP-1 family|GroEL-like equatorial domain superfamily|T-complex protein 1, gamma subunit|GroEL-like apical domain superfamily|TCP-1-like chaperonin intermediate domain superfamily	None	0	29.2202	568.336	250.283
chr1	1729780	1731278	1499	1.499	-	BdWA1_000804	Peptidase C1A, papain C-terminal|Cysteine peptidase, histidine active site|Cysteine peptidase, cysteine active site|Cysteine peptidase, asparagine active site|Papain-like cysteine peptidase superfamily	None	0	29.2091	126.432	235.5
chr4	403383	404015	633	0.633	-	BdWA1_003009	hypothetical protein	None	0	29.2046	75.1845	317.552
chr2	372783	373159	377	0.377	-	BdWA1_001678	RNA-binding domain superfamily|RNA recognition motif domain|Nucleotide-binding alpha-beta plait domain superfamily	None	0	29.1851	343.567	500.517
chr1	2636670	2637608	939	0.939	-	BdWA1_001290	Cyclin PHO80-like|Cyclin-like superfamily|Cyclin-like	None	0	29.182	1600.33	450.998
chr4	157106	157907	802	0.802	+	BdWA1_002884	SMAD/FHA domain superfamily|Forkhead-associated (FHA) domain	None	0	29.1692	171.648	389.61
chr2	730961	731388	428	0.428	-	BdWA1_001853	RNA polymerase Rpb7-like, N-terminal domain superfamily	None	0	29.161	100.915	280.113
chr1	2976893	2978290	1398	1.398	+	BdWA1_001466	Acyl-CoA N-acyltransferase|Histone acetyltransferase type B, catalytic subunit	None	0	29.1457	262.5	310.916
chr4	257140	257859	720	0.72	+	BdWA1_002932	Ankyrin repeat|Ankyrin repeat-containing domain superfamily	None	0	29.1397	84.8318	625.065
chr1	1433836	1434414	579	0.579	-	BdWA1_000659	Pre-mRNA-splicing factor SLU7|CBF1-interacting co-repressor CIR, N-terminal domain	None	0	29.1396	155.003	901.504
chr3	819452	820198	747	0.747	-	BdWA1_002681	hypothetical protein	None	0	29.1311	93.6793	377.067
chr3	903637	904301	665	0.665	-	BdWA1_002721	GINS subunit, domain A|GINS complex, subunit Psf3 superfamily|GINS complex, subunit Psf3	None	0	29.1217	151.799	660.406
chr1	1832276	1834042	1767	1.767	+	BdWA1_000857	Nucleotide-binding alpha-beta plait domain superfamily|RNA-binding domain superfamily|RNA recognition motif domain	None	0	29.1171	307.892	97.784
chr4	328157	329314	1158	1.158	+	BdWA1_002967	Nuf2, N-terminal domain superfamily|Kinetochore protein Nuf2, N-terminal	None	0	29.1163	327.96	335.441
chr4	318916	320256	1341	1.341	+	BdWA1_002962	hypothetical protein	None	0	29.1122	53.1983	104.012
chr4	528949	532761	3813	3.813	-	BdWA1_003061	AAA ATPase, AAA+ lid domain|ATPase, AAA-type, conserved site|Dihydroorotate dehydrogenase, class 2|P-loop containing nucleoside triphosphate hydrolase|AAA+ ATPase domain|Dihydroorotate dehydrogenase domain|Aldolase-type TIM barrel|Vesicle-fusing ATPase|ATPase, AAA-type, core|Dihydroorotate dehydrogenase, conserved site	None	0	29.111	332.188	408.982
chr3	529083	530445	1363	1.363	-	BdWA1_002539	Translation elongation factor EFTu/EF1A, bacterial/organelle|Small GTP-binding protein domain|Translational (tr)-type GTP-binding domain|Translation protein, beta-barrel domain superfamily|P-loop containing nucleoside triphosphate hydrolase|Elongation factor Tu, domain 2|Elongation factor Tu (EF-Tu), GTP-binding domain|Tr-type G domain, conserved site|Translation elongation factor EFTu-like, doma…	None	0	29.1091	216.53	242.092
chr4	758806	759528	723	0.723	-	BdWA1_003195	hypothetical protein	None	0	29.106	490.337	816.784
chr3	572438	573234	797	0.797	+	BdWA1_002557	Ham1-like protein|Inosine triphosphate pyrophosphatase-like	None	0	29.1017	87.3596	617.708
chr2	834436	835605	1170	1.17	-	BdWA1_001900	TRAM/LAG1/CLN8 homology domain|Sphingosine N-acyltransferase Lag1/Lac1-like	None	0	29.096	186.358	133.116
chr1	1197238	1198680	1443	1.443	+	BdWA1_000531	AP2/ERF domain	None	0	29.0854	178.149	241.151
chr1	287549	288675	1127	1.127	+	BdWA1_000083	Fructose-bisphosphate aldolase, class-I|Fructose-bisphosphate aldolase class-I active site|Aldolase-type TIM barrel	None	0	29.0796	1883.63	412.791
chr3	1173675	1175731	2057	2.057	-	BdWA1_002839	P-loop containing nucleoside triphosphate hydrolase|RNA helicase, DEAD-box type, Q motif|Helicase superfamily 1/2, ATP-binding domain|Helicase, C-terminal|DEAD/DEAH box helicase domain	None	0	29.0778	718.593	352.213
chr3	706445	707740	1296	1.296	-	BdWA1_002624	Protein of unknown function DUF529	None	0	29.0531	1344.44	338.04
chr2	1520525	1522593	2069	2.069	+	BdWA1_002252	P-loop containing nucleoside triphosphate hydrolase|Helicase, C-terminal|SPRY domain|Helicase superfamily 1/2, ATP-binding domain|DEAD/DEAH box helicase domain|B30.2/SPRY domain|B30.2/SPRY domain superfamily|ATP-dependent RNA helicase DEAD-box, conserved site|RNA helicase, DEAD-box type, Q motif|Concanavalin A-like lectin/glucanase domain superfamily	None	0	29.0404	98.6642	115.74
chr3	759117	760307	1191	1.191	-	BdWA1_002650	Queuine tRNA-ribosyltransferase-like|tRNA-guanine(15) transglycosylase-like	None	0	29.0403	96.9171	357.665
chr3	991861	992814	954	0.954	-	BdWA1_002761	Mediator complex, subunit Med6 superfamily|Mediator complex, subunit Med6	None	0	29.0283	175.187	624.129
chr1	1459754	1460779	1026	1.026	-	BdWA1_000674	hypothetical protein	None	0	29.0243	11.4415	169.018
chr3	1026095	1027379	1285	1.285	-	BdWA1_002775	Cytidine deaminase-like|Cytidine and deoxycytidylate deaminase domain	None	0	29.0192	90.5834	465.342
chr1	1575981	1577002	1022	1.022	-	BdWA1_000731	hypothetical protein	None	0	29.0146	207.485	391.604
contig145	9173	9580	408	0.408	-	BdWA1_004179	hypothetical protein	None	0	29.0126	0	699.247
chr1	2619976	2622172	2197	2.197	+	BdWA1_001280	von Willebrand factor, type A|von Willebrand factor A-like domain superfamily	None	0	29.0076	1629.19	216.782
chr2	55142	55943	802	0.802	-	BdWA1_001511	RNA polymerase, Rpb5, N-terminal|RPB5-like RNA polymerase subunit superfamily|RNA polymerase Rpb5, N-terminal domain superfamily|RNA polymerase, subunit H/Rpb5 C-terminal|DNA-directed RNA polymerase subunit Rpo5/Rpb5|RNA polymerase, subunit H/Rpb5, conserved site	None	0	28.9652	122.522	527.92
chr5	127526	128416	891	0.891	+	BdWA1_003380	P-loop containing nucleoside triphosphate hydrolase|ATPase, AAA-type, core	None	0	28.9638	88.0756	629.678
chr1	2982707	2983315	609	0.609	+	BdWA1_001470	RAP domain	None	0	28.956	250.012	37.3199
chr3	1023465	1024376	912	0.912	+	BdWA1_002773	HAD-like superfamily	None	0	28.9517	465.864	378.082
chr3	1068922	1070273	1352	1.352	-	BdWA1_002807	MORN motif	None	0	28.943	1621.75	673.094
chr4	565447	566583	1137	1.137	-	BdWA1_003077	Protein kinase, ATP binding site|Protein kinase domain|Aurora kinase|Serine/threonine-protein kinase, active site|Protein kinase-like domain superfamily	None	0	28.9347	41.153	228.452
chr3	905117	906157	1041	1.041	+	BdWA1_002723	Magnesium transporter MRS2-like	None	0	28.9188	259.864	191.903
chr1	2679911	2681175	1265	1.265	+	BdWA1_001317	Rossmann-like alpha/beta/alpha sandwich fold|Aminoacyl-tRNA synthetase, class Ic|Tyrosine-tRNA ligase, archaeal/eukaryotic-type	None	0	28.9181	154.637	170.593
chr1	1392610	1393561	952	0.952	+	BdWA1_000636	hypothetical protein	None	0	28.9175	228.414	287.715
chr2	701867	702514	648	0.648	+	BdWA1_001837	GOLD domain	None	0	28.9061	260.215	416.166
chr5	143742	145416	1675	1.675	+	BdWA1_003391	hypothetical protein	None	0	28.8958	78.0988	129.65
chr4	145808	146698	891	0.891	-	BdWA1_002877	RING finger protein Unkempt-like|Zinc finger, CCCH-type|E3 ligase, CCCH-type zinc finger	None	0	28.893	188.857	93.6699
chr3	463206	464049	844	0.844	-	BdWA1_002502	Ribosomal protein S9|Ribosomal protein S9, conserved site|Ribosomal protein S5 domain 2-type fold|Ribosomal protein S5 domain 2-type fold, subgroup	None	0	28.8893	90.2225	512.489
chr3	1040648	1041333	686	0.686	+	BdWA1_002787	Calcium load-activated calcium channel|Integral membrane protein EMC3/TMCO1-like	None	0	28.8777	283.755	449.79
chr4	903245	904834	1590	1.59	+	BdWA1_003270	Phosphate transporter	None	0	28.8729	405.576	220.18
chr2	156648	157133	486	0.486	-	BdWA1_001563	hypothetical protein	None	0	28.8551	212.372	756.881
chr2	357693	358837	1145	1.145	+	BdWA1_001671	Ribosomal protein L3, bacterial/organelle-type|Translation protein, beta-barrel domain superfamily|Ribosomal protein L3	None	0	28.8518	111.092	182.659
chr1	384926	387316	2391	2.391	-	BdWA1_000137	Gamma tubulin complex component protein, N-terminal|Gamma-tubulin complex component protein	None	0	28.8318	255.734	190.425
chr1	1943013	1944385	1373	1.373	+	BdWA1_000914	Galactose-binding-like domain superfamily|PITH domain|PITH domain-containing protein 1-like|PITH domain superfamily	None	0	28.8304	144.185	630.815
chr3	766641	767316	676	0.676	-	BdWA1_002655	Pre-mRNA-splicing factor Cwf15/Cwc15	None	0	28.8232	106.863	935.574
chr3	1099955	1102094	2140	2.14	-	BdWA1_002829	hypothetical protein	None	0	28.823	323.647	564.282
chr1	2234245	2234904	660	0.66	-	BdWA1_001090	ThiF/MoeB/HesA family|Ubiquitin-activating enzyme|THIF-type NAD/FAD binding fold	None	0	28.8193	56.4903	390.271
chr2	1213228	1215207	1980	1.98	+	BdWA1_002094	Protein kinase-like domain superfamily|Armadillo-like helical|Armadillo-type fold	None	0	28.7928	218.071	346.477
chr4	973395	975248	1854	1.854	-	BdWA1_003309	Ctr copper transporter	None	0	28.7867	3251.49	301.215
chr1	1578892	1579933	1042	1.042	+	BdWA1_000733	P-loop containing nucleoside triphosphate hydrolase	None	0	28.7859	165.18	388.886
chr4	638650	639335	686	0.686	+	BdWA1_003130	Phospholipid/glycerol acyltransferase	None	0	28.7858	357.228	700.545
chr2	866979	868676	1698	1.698	-	BdWA1_001915	Beta-catenin-like protein 1|Armadillo-like helical|Armadillo-type fold|Beta-catenin-like protein 1, N-terminal	None	0	28.7775	133.474	199.982
chr2	972539	973681	1143	1.143	-	BdWA1_001970	Phosphomannomutase|HAD superfamily|Phosphomannomutase, cap domain|HAD-like superfamily|HAD-superfamily hydrolase, subfamily IIB	None	0	28.7763	104.02	428.895
chr1	1632941	1634983	2043	2.043	-	BdWA1_000754	hypothetical protein	None	0	28.7746	214.07	94.9677
chr1	187634	188253	620	0.62	+	BdWA1_000030	Ribonuclease HII/HIII domain|Ribonuclease H-like superfamily|Ribonuclease HII/HIII|Ribonuclease H superfamily	None	0	28.7616	64.2925	153.56
chr2	753397	753823	427	0.427	-	BdWA1_001866	RNA polymerase subunit Rpb4/RPC9|HRDC-like superfamily|DNA-directed RNA polymerase II subunit Rpb4-like|Rpb4/RPC9 superfamily|RNA polymerase Rpb4/RPC9, core	None	0	28.7408	234.619	659.396
chr1	1308018	1309270	1253	1.253	-	BdWA1_000588	Thiolase, C-terminal|Thiolase-like|Thiolase|Thiolase, N-terminal	None	0	28.7387	318.712	608.81
chr2	1502272	1503133	862	0.862	-	BdWA1_002242	Syntaxin, N-terminal domain|SNARE|Target SNARE coiled-coil homology domain|Syntaxin-3|Syntaxin/epimorphin, conserved site|Syntaxin	None	0	28.7283	64.5395	168.164
chr3	833164	834246	1083	1.083	+	BdWA1_002690	Winged helix DNA-binding domain superfamily|DDRGK domain containing protein|Winged helix-like DNA-binding domain superfamily	None	0	28.7036	143.31	498.303
chr3	555260	556118	859	0.859	-	BdWA1_002552	hypothetical protein	None	0	28.701	171.588	614.892
chr2	481012	483031	2020	2.02	+	BdWA1_001725	EF-hand domain pair|EF-hand domain	None	0	28.6803	244.305	506.27
chr1	2563232	2564358	1127	1.127	+	BdWA1_001250	B-box-type zinc finger	None	0	28.6775	242.45	254.403
chr1	1134553	1136244	1692	1.692	-	BdWA1_000497	Protein kinase-like domain superfamily|Serine/threonine-protein kinase, active site|Protein kinase domain|Protein kinase, ATP binding site	None	0	28.6693	173.218	237.233
chr1	1946092	1947782	1691	1.691	-	BdWA1_000917	Nucleotide-binding alpha-beta plait domain superfamily|RNA recognition motif domain|RNA-binding domain superfamily|RNA recognition motif domain, eukaryote	None	0	28.6455	321.52	604.021
chr4	919735	921627	1893	1.893	-	BdWA1_003280	DnaJ domain|Immunoglobulin E-set|Sec63 domain|Chaperone J-domain superfamily|C2 domain superfamily|Translocation protein Sec63	None	0	28.6448	365.276	233.189
chr2	1078200	1078655	456	0.456	+	BdWA1_002019	Ubiquitin-conjugating enzyme E2|Ubiquitin-conjugating enzyme/RWD-like	None	0	28.644	233.14	128.187
chr1	2744983	2748837	3855	3.855	-	BdWA1_001347	RNA polymerase, beta subunit, conserved site|RNA polymerase, beta subunit, protrusion|RNA polymerase Rpb2, domain 3|RNA polymerase Rpb2, domain 2 superfamily|RNA polymerase Rpb2, OB-fold|DNA-directed RNA polymerase, subunit 2|DNA-directed RNA polymerase, subunit 2, hybrid-binding domain superfamily|DNA-directed RNA polymerase, subunit 2, hybrid-binding domain|RNA polymerase Rpb2, domain 7	None	0	28.6381	121.645	99.4058
chr1	2418646	2420149	1504	1.504	+	BdWA1_001177	Nucleic acid-binding, OB-fold|ATPase, AAA-type, core|AAA ATPase, AAA+ lid domain|26S proteasome regulatory subunit P45-like|ATPase, AAA-type, conserved site|AAA+ ATPase domain|Proteasomal ATPase OB C-terminal domain|P-loop containing nucleoside triphosphate hydrolase	None	0	28.6122	276.982	338.381
chr3	1044385	1045617	1233	1.233	-	BdWA1_002791	hypothetical protein	None	0	28.6097	190.971	292.249
contig86	11346	11693	348	0.348	-	BdWA1_003973	Ribosomal protein L12/P1/P2 family|Ribosomal protein P1/P2, N-terminal domain	None	0	28.5943	4.50538	1325.58
chr1	2382125	2382918	794	0.794	+	BdWA1_001163	Pinin/SDK/MemA protein	None	0	28.5936	189.226	553.619
chr1	2678782	2679835	1054	1.054	+	BdWA1_001316	Ubiquitin interacting motif|von Willebrand factor A-like domain superfamily|von Willebrand factor, type A|Proteasome subunit Rpn10	None	0	28.5893	314.769	363.752
chr1	371131	372468	1338	1.338	-	BdWA1_000129	Protein kinase domain|Protein kinase-like domain superfamily|Serine/threonine-protein kinase, active site	None	0	28.5752	271.124	546.415
chr1	256215	257143	929	0.929	-	BdWA1_000065	Immune mapped protein 2, N-terminal	None	0	28.5689	1708.35	650.235
chr2	164314	165886	1573	1.573	-	BdWA1_001568	Nucleotidyltransferase superfamily	None	0	28.5677	296.978	284.648
chr1	2023170	2025461	2292	2.292	+	BdWA1_000971	Zinc finger, RanBP2-type|Zinc finger, RanBP2-type superfamily	None	0	28.5647	312.95	230.817
chr1	2730868	2731925	1058	1.058	-	BdWA1_001340	Ccc1 family	None	0	28.5407	293.945	549.527
chr3	39790	40611	822	0.822	+	BdWA1_002274	Tetrapyrrole methylase, subdomain 1|Tetrapyrrole methylase, subdomain 2|Tetrapyrrole methylase superfamily|Tetrapyrrole methylase|Diphthine synthase	None	0	28.5251	92.3777	518.481
chr2	1303776	1307356	3581	3.581	-	BdWA1_002143	Transcription factor Tfb2, C-terminal domain|WD40/YVTN repeat-like-containing domain superfamily|WD40-repeat-containing domain superfamily|Transcription factor TFIIH subunit p52/Tfb2|WD40 repeat	None	0	28.5241	93.2285	162.835
chr4	635065	636409	1345	1.345	+	BdWA1_003128	WD40/YVTN repeat-like-containing domain superfamily|Histone-binding protein RBBP4, N-terminal|WD40 repeat|WD40-repeat-containing domain superfamily	None	0	28.5135	190.985	487.492
chr1	2151906	2153474	1569	1.569	-	BdWA1_001037	P-loop containing nucleoside triphosphate hydrolase|GTP binding domain	None	0	28.5133	213.925	432.357
chr1	2481023	2481567	545	0.545	-	BdWA1_001208	Mago nashi protein|Mago nashi superfamily	None	0	28.5096	247.519	590.475
chr4	288757	289365	609	0.609	+	BdWA1_002945	Yippee domain|Yippee family	None	0	28.4926	108.074	559.224
chr2	1427067	1427702	636	0.636	+	BdWA1_002203	hypothetical protein	None	0	28.4817	115.514	449.73
chr2	949043	950611	1569	1.569	+	BdWA1_001961	Protein kinase domain|Serine/threonine-protein kinase, active site|Protein kinase-like domain superfamily	None	0	28.4779	149	314.163
chr3	578475	579580	1106	1.106	-	BdWA1_002563	TOPRIM domain|DNA topoisomerase, type IA, central|DNA topoisomerase, type IA, central region, subdomain 1|DNA topoisomerase, type IA, domain 2|DNA topoisomerase, type IA|DNA topoisomerase 3-like, TOPRIM domain|DNA topoisomerase, type IA, central region, subdomain 2|DNA topoisomerase, type IA, core domain	None	0	28.4744	215.014	306.591
chr1	683802	684539	738	0.738	-	BdWA1_000292	Ribosomal protein L10P|Ribosomal protein L10-like domain superfamily	None	0	28.4534	137.229	406.475
chr1	309122	309481	360	0.36	-	BdWA1_000095	Peptidyl-prolyl cis-trans isomerase, PpiC-type|Peptidyl-prolyl cis-trans isomerase domain superfamily	None	0	28.4456	164.266	565.274
chr4	255012	257073	2062	2.062	+	BdWA1_002931	ABC transporter type 1, transmembrane domain|ABC transporter type 1, transmembrane domain superfamily|Type 1 protein exporter|P-loop containing nucleoside triphosphate hydrolase|ABC transporter-like, conserved site|ABC transporter-like, ATP-binding domain|AAA+ ATPase domain	None	0	28.4301	121.335	194.315
chr2	743799	746623	2825	2.825	+	BdWA1_001860	Thioredoxin-like superfamily|mRNA capping enzyme, adenylation domain|Nucleic acid-binding, OB-fold|mRNA capping enzyme, C-terminal	None	0	28.4194	322.659	393.141
chr1	2230567	2231151	585	0.585	-	BdWA1_001087	hypothetical protein	None	0	28.4072	171.903	707.936
chr5	158756	159805	1050	1.05	+	BdWA1_003398	Phospholipase C/P1 nuclease domain superfamily	None	0	28.4037	445.248	441.694
chr3	732563	733072	510	0.51	-	BdWA1_002641	COX15/CtaA family|Heme A synthase, type 2	None	0	28.4035	131.511	340.405
chr4	687014	687583	570	0.57	-	BdWA1_003156	SNARE|Target SNARE coiled-coil homology domain	None	0	28.3886	158.452	397.484
chr1	452060	453492	1433	1.433	-	BdWA1_000174	6-phosphogluconate dehydrogenase|6-phosphogluconate dehydrogenase, domain 2|6-phosphogluconate dehydrogenase, C-terminal|NAD(P)-binding domain superfamily|6-phosphogluconate dehydrogenase, decarboxylating|6-phosphogluconate dehydrogenase-like, C-terminal domain superfamily|6-phosphogluconate dehydrogenase, NADP-binding	None	0	28.3825	84.891	182.046
chr3	601453	603041	1589	1.589	+	BdWA1_002581	Regulator of chromosome condensation, RCC1|Zinc finger, RanBP2-type|Regulator of chromosome condensation 1/beta-lactamase-inhibitor protein II	None	0	28.382	265.08	188.867
chr1	443643	444729	1087	1.087	-	BdWA1_000168	Metallo-beta-lactamase|Ribonuclease Z/Hydroxyacylglutathione hydrolase-like	None	0	28.3813	109.157	130.05
chr5	128485	130404	1920	1.92	-	BdWA1_003381	P-loop containing nucleoside triphosphate hydrolase|GTPase Der, C-terminal KH-domain-like|GTP binding domain|K homology domain-like, alpha/beta	None	0	28.3787	116.31	292.283
chr1	141145	143301	2157	2.157	-	BdWA1_000013	Tetratricopeptide-like helical domain superfamily|Pre-mRNA-splicing factor Syf1-like|HAT (Half-A-TPR) repeat	None	0	28.3642	173.507	259.959
chr3	50576	52595	2020	2.02	-	BdWA1_002280	hypothetical protein	None	0	28.3571	103.007	113.417
chr3	1079063	1080535	1473	1.473	-	BdWA1_002814	Thioredoxin domain|Thioredoxin, conserved site|Thioredoxin-like superfamily	None	0	28.3392	1398.21	331.904
chr1	355090	356204	1115	1.115	+	BdWA1_000120	WD40 repeat|WD40/YVTN repeat-like-containing domain superfamily|WD40-repeat-containing domain superfamily	None	0	28.3186	236.393	174.748
contig30	3739	4313	575	0.575	-	BdWA1_003633	hypothetical protein	None	0	28.3166	0	209.976
chr4	872218	873600	1383	1.383	-	BdWA1_003260	DnaJ domain|DNAJ-containing protein, X-domain|Chaperone J-domain superfamily|DnaJ domain, conserved site	None	0	28.3138	197.246	156.329
chr1	2004662	2005657	996	0.996	+	BdWA1_000960	Serine/threonine-protein kinase, active site|Protein kinase domain|Casein kinase I|Protein kinase, ATP binding site|Protein kinase-like domain superfamily	None	0	28.3135	750.979	750.926
chr3	461442	463040	1599	1.599	+	BdWA1_002501	L-Aspartase-like|Adenylosuccinate lyase PurB, C-terminal|Fumarase/histidase, N-terminal|Fumarate lyase, N-terminal|Fumarate lyase, conserved site|Fumarate lyase family	None	0	28.3125	109.624	260.625
chr4	463353	463654	302	0.302	+	BdWA1_003034	hypothetical protein	None	0	28.2937	86.6929	48.645
contig16	17253	17648	396	0.396	-	BdWA1_003530	hypothetical protein	None	0	28.2888	0.328966	657.695
chr3	182836	183282	447	0.447	+	BdWA1_002348	GTP-binding protein, orthogonal bundle domain superfamily	None	0	28.2874	97.4025	38.5414
chr1	1059265	1060263	999	0.999	+	BdWA1_000466	hypothetical protein	None	0	28.2841	482.287	339.157
chr1	1481548	1482159	612	0.612	-	BdWA1_000686	hypothetical protein	None	0	28.2794	244.133	317.663
chr2	1285382	1286326	945	0.945	+	BdWA1_002133	Snf8/Vps36 family|Winged helix DNA-binding domain superfamily|Vacuolar protein sorting protein 36|Winged helix-like DNA-binding domain superfamily	None	0	28.2773	381.39	41.8067
chr1	779078	780337	1260	1.26	+	BdWA1_000340	Winged helix DNA-binding domain superfamily|Creatinase/aminopeptidase-like|Peptidase M24|Winged helix-like DNA-binding domain superfamily	None	0	28.2706	349.024	328.094
chr4	664525	664980	456	0.456	-	BdWA1_003143	hypothetical protein	None	0	28.2655	16.8596	215.468
chr4	740455	741481	1027	1.027	-	BdWA1_003184	Mitochondrial carrier domain superfamily|Mitochondrial substrate/solute carrier	None	0	28.2537	111.444	333.575
chr1	2072806	2073717	912	0.912	-	BdWA1_000997	RNA recognition motif domain|Nucleotide-binding alpha-beta plait domain superfamily|RNA-binding domain superfamily	None	0	28.2475	291.305	477.06
chr1	449961	450437	477	0.477	+	BdWA1_000172	Ribosomal protein S11|Ribosomal protein S11 superfamily	None	0	28.2387	98.7279	284.657
chr3	790339	791374	1036	1.036	+	BdWA1_002663	rRNA-processing protein Fcf1/Utp23|PIN-like domain superfamily	None	0	28.2372	392.694	356.697
chr2	930809	931717	909	0.909	+	BdWA1_001952	Mitochondrial substrate/solute carrier|Mitochondrial carrier domain superfamily	None	0	28.2202	125.227	217.897
chr1	2383325	2383397	73	0.073	+	BdWA1_001164	hypothetical protein	None	0	28.2039	0	127.474
chr4	611874	613155	1282	1.282	+	BdWA1_003111	Deoxyribonuclease, TatD-related, conserved site|3'-5' ssDNA/RNA exonuclease TatD-like|Metal-dependent hydrolase	None	0	28.2034	227.385	331.614
chr4	292531	293541	1011	1.011	+	BdWA1_002948	Histone RNA hairpin-binding protein, RNA-binding domain|Histone RNA stem-loop-binding protein SLBP1/SLBP2|SLBP, RNA-binding domain superfamily	None	0	28.1992	336.367	499.132
chr1	1581150	1581674	525	0.525	-	BdWA1_000735	hypothetical protein	None	0	28.198	178.238	80.6342
chr1	1519967	1520953	987	0.987	-	BdWA1_000708	Ubiquitin fusion degradation protein Ufd1-like|Ufd1-like, Nn domain	None	0	28.1961	336.786	651.38
chr4	380520	382007	1488	1.488	-	BdWA1_002998	DnaJ domain|Chaperone J-domain superfamily|Chaperone DnaJ, C-terminal|HSP40/DnaJ peptide-binding|Heat shock protein DnaJ, cysteine-rich domain|Chaperone DnaJ|Heat shock protein DnaJ, cysteine-rich domain superfamily	None	0	28.1866	108.464	330.913
chr2	895857	896807	951	0.951	+	BdWA1_001932	hypothetical protein	None	0	28.1841	295.345	146.133
chr1	874928	875938	1011	1.011	-	BdWA1_000392	hypothetical protein	None	0	28.1636	282.67	37.8128
chr1	2317590	2318723	1134	1.134	+	BdWA1_001123	hypothetical protein	None	0	28.155	278.455	313.564
chr5	116520	117164	645	0.645	+	BdWA1_003375	Zinc finger, CCCH-type|U2 auxiliary factor small subunit|RNA-binding domain superfamily|Nucleotide-binding alpha-beta plait domain superfamily|RNA recognition motif domain|RNA recognition motif domain, eukaryote|Zinc finger, CCCH-type superfamily	None	0	28.1541	168.005	462.462
chr1	177631	178864	1234	1.234	-	BdWA1_000024	Chaperone J-domain superfamily|DnaJ domain|HSP40/DnaJ peptide-binding|DnaJ homolog subfamily A member 1/2-like|Chaperone DnaJ, C-terminal|DnaJ domain, conserved site	None	0	28.1524	388.071	370.828
chr4	945310	949047	3738	3.738	+	BdWA1_003295	WW domain|FF domain|Pre-mRNA-processing factor Prp40|Tetratricopeptide-like helical domain superfamily|FF domain superfamily|WW domain superfamily	None	0	28.1515	364.346	283.123
chr1	1561969	1563942	1974	1.974	+	BdWA1_000727	DDHD domain|Alpha/Beta hydrolase fold	None	0	28.1444	90.0564	219.88
chr2	1148386	1149272	887	0.887	+	BdWA1_002061	hypothetical protein	None	0	28.1436	556.668	407.476
chr1	2557634	2558596	963	0.963	+	BdWA1_001246	Translation initiation factor, beta propellor-like domain|WD40/YVTN repeat-like-containing domain superfamily|Eukaryotic translation initiation factor 3 subunit B|WD40-repeat-containing domain superfamily	None	0	28.1353	857.736	25.5873
chr1	2725443	2725718	276	0.276	-	BdWA1_001337	hypothetical protein	None	0	28.1318	42.1193	488.003
chr2	667831	668555	725	0.725	+	BdWA1_001819	Nucleotidyltransferase Trf4-like	None	0	28.1253	106.004	236.54
chr3	93092	93847	756	0.756	-	BdWA1_002303	DnaJ domain|Chaperone J-domain superfamily	None	0	28.1114	517.707	504.306
chr3	577599	578430	832	0.832	-	BdWA1_002562	DNA topoisomerase, type IA, central region, subdomain 2|DNA topoisomerase, type IA, core domain|DNA topoisomerase, type IA, central|DNA topoisomerase, type IA, central region, subdomain 3|DNA topoisomerase, type IA, DNA-binding domain|DNA topoisomerase, type IA	None	0	28.1047	126.749	34.6677
chr1	635458	636401	944	0.944	+	BdWA1_000265	Hydroxyacylglutathione hydrolase, C-terminal domain|Ribonuclease Z/Hydroxyacylglutathione hydrolase-like|Hydroxyacylglutathione hydrolase, MBL domain	None	0	28.0863	258.571	273.418
chr1	2839062	2839779	718	0.718	+	BdWA1_001390	Ribosome biogenesis factor, NIP7|PUA-like superfamily|UPF0113, PUA domain|PUA domain|PUA domain superfamily|UPF0113, pre-PUA domain	None	0	28.0714	142.463	495.031
chr1	819177	820628	1452	1.452	-	BdWA1_000364	Transcription factor IIS, N-terminal|TFIIS/LEDGF domain superfamily	None	0	28.0618	263.463	417.582
contig39	14645	14848	204	0.204	+	BdWA1_003700	hypothetical protein	None	0	28.0563	0.37408	795.878
chr1	2506326	2506896	571	0.571	-	BdWA1_001220	Uncharacterised protein family UPF0642	None	0	28.0551	113.506	515.245
chr2	1444357	1446367	2011	2.011	-	BdWA1_002214	WD40 repeat|G-protein beta WD-40 repeat|TFIID subunit TAF5, NTD2 domain|TFIID subunit TAF5, NTD2 domain superfamily|WD40-repeat-containing domain superfamily|WD40/YVTN repeat-like-containing domain superfamily|Transcription initiation factor TFIID subunit 5|WD40 repeat, conserved site	None	0	28.0512	179.736	255.244
chr1	775917	777610	1694	1.694	-	BdWA1_000338	RAP domain	None	0	28.0323	92.8823	299.503
chr2	76407	77720	1314	1.314	-	BdWA1_001521	CRAL-TRIO lipid binding domain superfamily|CRAL-TRIO lipid binding domain	None	0	28.0133	354.968	231.998
chr2	373644	374990	1347	1.347	-	BdWA1_001679	hypothetical protein	None	0	28.0133	47.1282	298.176
chr1	592872	594728	1857	1.857	+	BdWA1_000240	hypothetical protein	None	0	28.013	1674.59	241.17
chr2	785079	786202	1124	1.124	+	BdWA1_001886	Protein kinase domain|Protein kinase-like domain superfamily|Protein kinase, ATP binding site|AGC-kinase, C-terminal|Serine/threonine-protein kinase, active site	None	0	28.0103	487.504	601.459
chr1	1373707	1373786	80	0.08	-	BdWA1_000626	hypothetical protein	None	0	28.0059	0	1470.23
chr1	1702124	1702837	714	0.714	-	BdWA1_000786	hypothetical protein	None	0	27.9995	121.687	245.739
chr1	1999711	2003371	3661	3.661	+	BdWA1_000958	RecF/RecN/SMC, N-terminal|P-loop containing nucleoside triphosphate hydrolase|SMCs flexible hinge|SMCs flexible hinge superfamily|Structural maintenance of chromosomes protein	None	0	27.9955	147.264	373.089
chr1	470875	472700	1826	1.826	+	BdWA1_000186	Kinetochore protein Ndc80|Ndc80 domain superfamily	None	0	27.9922	85.8345	106.465
chr3	89972	90965	994	0.994	+	BdWA1_002301	Ribosomal protein S18|Ribosomal protein S18 superfamily	None	0	27.9885	101.67	572.603
chr1	2983342	2984160	819	0.819	-	BdWA1_001471	hypothetical protein	None	0	27.9865	116.44	154.931
chr3	1073973	1075055	1083	1.083	+	BdWA1_002810	Histone methyltransferase complex subunit ASH2|Concanavalin A-like lectin/glucanase domain superfamily|B30.2/SPRY domain superfamily|SPRY domain|B30.2/SPRY domain	None	0	27.9664	98.2797	533.315
chr5	257439	258976	1538	1.538	-	BdWA1_003448	Helicase, C-terminal|P-loop containing nucleoside triphosphate hydrolase|Helicase superfamily 1/2, ATP-binding domain|DEAD/DEAH box helicase domain	None	0	27.9562	194.024	190.022
chr1	813947	815479	1533	1.533	-	BdWA1_000361	ATPase, F1/V1 complex, beta/alpha subunit, C-terminal|ATP synthase, F1 complex, beta subunit|ATPase, F1/V1/A1 complex, alpha/beta subunit, N-terminal domain|AAA+ ATPase domain|ATPase, F1/V1/A1 complex, alpha/beta subunit, nucleotide-binding domain|P-loop containing nucleoside triphosphate hydrolase|ATPase, alpha/beta subunit, nucleotide-binding domain, active site|ATPase, F1/V1/A1 complex, alpha/…	None	0	27.9515	393.747	210.986
chr2	775128	775535	408	0.408	+	BdWA1_001878	Proteasome maturation factor Ump1	None	0	27.946	259.498	655.305
chr4	264828	266190	1363	1.363	+	BdWA1_002935	WD40 repeat|WD40-repeat-containing domain superfamily|WD40/YVTN repeat-like-containing domain superfamily	None	0	27.9443	55.0989	238.367
chr5	283876	286362	2487	2.487	-	BdWA1_003458	hypothetical protein	None	0	27.9416	134.185	17.6327
chr1	1819392	1820288	897	0.897	+	BdWA1_000847	DNA polymerase, Y-family, little finger domain superfamily	None	0	27.9302	252.386	37.8537
chr1	761465	763251	1787	1.787	-	BdWA1_000329	ATPase, nucleotide binding domain|Actin family|Actin-related protein 6	None	0	27.9229	59.5938	278.659
chr1	674690	675343	654	0.654	-	BdWA1_000284	ABT1/ESF2, RNA recognition motif|Nucleotide-binding alpha-beta plait domain superfamily|RNA recognition motif domain|RNA-binding domain superfamily|ABT1/Esf2	None	0	27.9204	139.603	914.127
chr2	487784	488609	826	0.826	+	BdWA1_001729	RNA-binding S4 domain|Ribosomal protein S4e|Ribosomal protein L2, domain 2|Ribosomal protein S4e, central region|Ribosomal protein S4e, N-terminal|40S ribosomal protein S4, C-terminal domain|Ribosomal protein S4e, central domain superfamily|Ribosomal protein S4, KOW domain|Ribosomal protein S4e, N-terminal, conserved site|RNA-binding S4 domain superfamily	None	0	27.9037	1606.17	703.896
chr2	136881	137510	630	0.63	-	BdWA1_001548	hypothetical protein	None	0	27.9026	338.691	919.795
chr1	1659008	1659626	619	0.619	-	BdWA1_000765	hypothetical protein	None	0	27.9015	756.86	789.562
chr1	1050085	1051626	1542	1.542	+	BdWA1_000458	hypothetical protein	None	0	27.9002	370.189	349.301
chr3	40841	42565	1725	1.725	-	BdWA1_002275	S-adenosyl-L-methionine-dependent methyltransferase superfamily|DNA methylase, N-6 adenine-specific, conserved site|Putative RNA methylase domain	None	0	27.8965	96.2	237.693
chr1	2239956	2241095	1140	1.14	-	BdWA1_001093	hypothetical protein	None	0	27.8963	95.4711	266.978
chr2	1424999	1426863	1865	1.865	-	BdWA1_002202	Rossmann-like alpha/beta/alpha sandwich fold|Tryptophan-tRNA ligase|Aminoacyl-tRNA synthetase, class Ic|Threonyl/alanyl tRNA synthetase, class II-like, putative editing domain superfamily|Aminoacyl-tRNA synthetase, class I, conserved site	None	0	27.8823	451.876	152.253
chr3	646715	647191	477	0.477	-	BdWA1_002596	P-loop containing nucleoside triphosphate hydrolase|Small GTPase|Small GTP-binding protein domain	None	0	27.8768	217.133	454.078
chr1	1012460	1013752	1293	1.293	-	BdWA1_000441	Nucleotide-binding alpha-beta plait domain superfamily|WW domain superfamily|RNA recognition motif domain|WW domain|RNA-binding domain superfamily	None	0	27.8717	950.431	421.494
chr1	210110	211828	1719	1.719	+	BdWA1_000040	Zinc finger C2H2-type	None	0	27.8716	173.935	400.133
chr4	117974	119467	1494	1.494	+	BdWA1_002870	hypothetical protein	None	0	27.8685	126.9	100.424
chr1	2207748	2208686	939	0.939	+	BdWA1_001072	hypothetical protein	None	0	27.8683	52.9967	427.546
chr2	160574	162712	2139	2.139	+	BdWA1_001566	Gcp-like domain|Kae1/TsaD family|ATPase, nucleotide binding domain|tRNA N6-adenosine threonylcarbamoyltransferase, TsaD	None	0	27.8641	43.858	120.194
chr1	1034918	1035542	625	0.625	-	BdWA1_000451	hypothetical protein	None	0	27.864	97.3049	1176.57
chr3	952278	953048	771	0.771	-	BdWA1_002744	hypothetical protein	None	0	27.8584	156.296	444.241
chr3	82500	83951	1452	1.452	+	BdWA1_002297	AP-2 complex subunit mu, C-terminal superfamily|Clathrin adaptor, mu subunit|Longin-like domain superfamily|Mu homology domain	None	0	27.855	151.767	380.386
chr3	712711	714369	1659	1.659	-	BdWA1_002629	Cyclin-like superfamily|Cyclin, N-terminal	None	0	27.8412	179.94	199.513
chr2	1105003	1105728	726	0.726	-	BdWA1_002035	Zinc finger, TFIIS-type|DNA-directed RNA polymerase subunit/transcription factor S|Pol I subunit A12, C-terminal zinc ribbon	None	0	27.8364	120.273	665.633
chr4	877447	878933	1487	1.487	-	BdWA1_003262	SKI-interacting protein SKIP, SNW domain|SKI-interacting protein, SKIP	None	0	27.8281	297.118	369.168
chr2	612575	613531	957	0.957	-	BdWA1_001791	Mitochondrial substrate/solute carrier|Mitochondrial carrier domain superfamily|NAD/FAD transporter SLC25A32-like	None	0	27.8271	139.516	346.453
chr4	620156	621373	1218	1.218	+	BdWA1_003118	Ribosomal protein S5 domain 2-type fold|GHMP kinase, C-terminal domain superfamily|4-diphosphocytidyl-2C-methyl-D-erythritol kinase|Ribosomal protein S5 domain 2-type fold, subgroup	None	0	27.8237	26.209	173.7
chr4	942241	943752	1512	1.512	+	BdWA1_003293	SANT/Myb domain|Myb domain|Homeobox-like domain superfamily	None	0	27.8176	57.7661	228.879
chr1	1268240	1272250	4011	4.011	+	BdWA1_000569	Cytoadherence-linked asexual protein	None	0	27.8157	387.317	119.379
chr1	2853233	2855010	1778	1.778	+	BdWA1_001399	Proteasome component (PCI) domain|Winged helix DNA-binding domain superfamily|26S proteasome regulatory subunit, C-terminal|26S proteasome non-ATPase regulatory subunit 3|Tetratricopeptide repeat	None	0	27.8144	498.662	483.622
chr1	1807897	1813682	5786	5.786	+	BdWA1_000842	Armadillo-like helical|E3 ubiquitin-protein ligase listerin|Listerin, zinc finger, RING-type|Zinc finger, RING/FYVE/PHD-type|Zinc finger, RING-type|Armadillo-type fold|Aquaporin-like|Formate/nitrite transporter	None	0	27.8111	156.316	103.123
chr3	568249	571823	3575	3.575	-	BdWA1_002556	Phox homology|PX domain superfamily	None	0	27.7904	158.854	47.6643
chr2	157904	159143	1240	1.24	+	BdWA1_001564	Metal-dependent protein hydrolase	None	0	27.7899	229.583	276.855
chr1	1143774	1145688	1915	1.915	-	BdWA1_000501	P-loop containing nucleoside triphosphate hydrolase|GTP binding domain	None	0	27.7899	115.242	294.783
chr3	64497	65450	954	0.954	+	BdWA1_002286	hypothetical protein	None	0	27.7825	387.995	75.4452
chr4	671987	673632	1646	1.646	-	BdWA1_003149	Mannose-1-phosphate guanyltransferase, N-terminal domain|Nucleotidyl transferase domain|Nucleotide-diphospho-sugar transferases|Hexapeptide repeat	None	0	27.7803	173.741	412.522
chr1	2566627	2567297	671	0.671	-	BdWA1_001253	HAD superfamily|Dullard phosphatase domain, eukaryotic|FCP1 homology domain|HAD-like superfamily	None	0	27.7788	247.785	675.683
chr3	74608	75441	834	0.834	-	BdWA1_002293	hypothetical protein	None	0	27.7783	320.781	643.013
chr1	1976880	1977725	846	0.846	-	BdWA1_000941	hypothetical protein	None	0	27.7691	135.26	97.3701
chr1	300090	301136	1047	1.047	-	BdWA1_000091	Tetratricopeptide-like helical domain superfamily|Tetratricopeptide repeat	None	0	27.7671	174.755	269.962
chr5	139676	140478	803	0.803	+	BdWA1_003388	hypothetical protein	None	0	27.7424	44.8525	629.748
chr2	111163	112175	1013	1.013	-	BdWA1_001538	Elongation factor Ts, dimerisation domain superfamily|UBA-like superfamily	None	0	27.7406	97.1509	256.357
chr2	222959	225081	2123	2.123	+	BdWA1_001601	Peptidase C78, ubiquitin fold modifier-specific peptidase 1/ 2	None	0	27.7377	88.5539	224.781
chr1	1512349	1512824	476	0.476	-	BdWA1_000703	Aldolase-type TIM barrel|Orotidine 5'-phosphate decarboxylase, type 2|Orotidine 5'-phosphate decarboxylase domain|Ribulose-phosphate binding barrel	None	0	27.7274	255.114	979.789
chr4	750333	752102	1770	1.77	+	BdWA1_003190	Leucine-rich repeat domain superfamily|Leucine-rich repeat|Tubulin-specific chaperone E|CAP Gly-rich domain superfamily	None	0	27.7247	52.6017	284.528
chr1	2108752	2111601	2850	2.85	-	BdWA1_001014	Protein of unknown function DUF900, hydrolase-like	None	0	27.7247	253.829	246.575
chr1	2177383	2179287	1905	1.905	+	BdWA1_001053	AAA+ ATPase domain|Clp, repeat (R) domain|P-loop containing nucleoside triphosphate hydrolase|ATPase, AAA-type, core|ClpA/B, conserved site 1|Clp, N-terminal domain superfamily|ClpA/ClpB, AAA lid domain	None	0	27.7026	239.897	183.371
chr2	873223	874089	867	0.867	+	BdWA1_001918	hypothetical protein	None	0	27.6937	477.082	161.951
chr2	900646	901970	1325	1.325	-	BdWA1_001936	Class II Aminoacyl-tRNA synthetase/Biotinyl protein ligase (BPL) and lipoyl protein ligase (LPL)|Class II Histidinyl-tRNA synthetase (HisRS)-like catalytic core domain|Histidine-tRNA ligase/ATP phosphoribosyltransferase regulatory subunit	None	0	27.6913	181.235	265.011
chr1	801578	803023	1446	1.446	-	BdWA1_000356	hypothetical protein	None	0	27.6832	415.778	591.027
chr5	251229	251941	713	0.713	-	BdWA1_003442	S-phase kinase-associated protein 1-like|SKP1/BTB/POZ domain superfamily|S-phase kinase-associated protein 1|SKP1-like, dimerisation domain superfamily|SKP1 component, dimerisation|SKP1 component, POZ domain	None	0	27.6831	550.832	385.341
chr4	822131	822463	333	0.333	-	BdWA1_003233	hypothetical protein	None	0	27.6741	282.122	66.7643
chr1	566922	568547	1626	1.626	+	BdWA1_000230	hypothetical protein	None	0	27.6698	142.134	378.028
chr4	631884	633113	1230	1.23	-	BdWA1_003126	Major facilitator superfamily|MFS transporter superfamily	None	0	27.6547	84.3447	366.657
chr2	839788	840588	801	0.801	+	BdWA1_001903	Ubiquitin-associated domain|UBA-like superfamily	None	0	27.6543	171.954	198.407
chr1	2351597	2351905	309	0.309	-	BdWA1_001140	hypothetical protein	None	0	27.6528	0.93797	471.667
chr1	965919	967277	1359	1.359	+	BdWA1_000425	Peptidase S54, rhomboid domain|Rhomboid-like superfamily	None	0	27.6455	438.015	299.833
chr4	378250	380499	2250	2.25	-	BdWA1_002997	Nucleic acid-binding, OB-fold|Replication protein A, OB domain|OB-fold nucleic acid binding domain, AA-tRNA synthetase-type|Replication factor A protein 1|Replication factor A, C-terminal	None	0	27.6426	121.357	133.09
chr1	199708	200614	907	0.907	+	BdWA1_000034	hypothetical protein	None	0	27.6322	79.0937	234.6
chr3	1066218	1067536	1319	1.319	+	BdWA1_002804	Ribosome-binding factor A domain superfamily|K homology domain-like, alpha/beta	None	0	27.6318	60.7759	426.645
chr2	287504	288724	1221	1.221	-	BdWA1_001632	hypothetical protein	None	0	27.6274	163.936	650.187
chr1	1175494	1176009	516	0.516	-	BdWA1_000516	hypothetical protein	None	0	27.6166	94.0574	273.899
chr1	2489599	2491920	2322	2.322	+	BdWA1_001212	Mechanosensitive ion channel MscS|Mechanosensitive ion channel MscS-like, plants/fungi|LSM domain superfamily|Mechanosensitive ion channel MscS domain superfamily	None	0	27.6031	337.495	222.352
chr3	455426	456171	746	0.746	-	BdWA1_002496	hypothetical protein	None	0	27.6011	91.3067	910.514
chr4	523808	525040	1233	1.233	+	BdWA1_003059	Phenylalanyl-tRNA synthetase|Ferrodoxin-fold anticodon-binding domain superfamily|Ferrodoxin-fold anticodon-binding domain|Class II Aminoacyl-tRNA synthetase/Biotinyl protein ligase (BPL) and lipoyl protein ligase (LPL)|Aminoacyl-tRNA synthetase, class II|Phenylalanyl-tRNA synthetase, class IIc, mitochondrial	None	0	27.5801	135.124	390.669
chr1	2712361	2713229	869	0.869	-	BdWA1_001331	Ribosomal RNA large subunit methyltransferase E|Ribosomal RNA methyltransferase, FtsJ domain|S-adenosyl-L-methionine-dependent methyltransferase superfamily	None	0	27.5764	173.185	536.555
chr1	2670419	2671088	670	0.67	-	BdWA1_001312	hypothetical protein	None	0	27.5761	130.98	419.535
chr1	1607525	1608437	913	0.913	-	BdWA1_000744	Oxidoreductase FAD/NAD(P)-binding|Ferredoxin--NADP reductase|FAD-binding domain, ferredoxin reductase-type|Ferredoxin-NADP reductase (FNR), nucleotide-binding domain|Riboflavin synthase-like beta-barrel|Flavoprotein pyridine nucleotide cytochrome reductase	None	0	27.5706	106.793	168.211
chr1	1794384	1795331	948	0.948	+	BdWA1_000833	RNase P subunit p30|Polymerase/histidinol phosphatase-like	None	0	27.5657	120.657	339
chr2	1043826	1044326	501	0.501	+	BdWA1_002008	Ribosomal export protein Nmd3	None	0	27.5569	175.339	83.2202
chr4	666014	667258	1245	1.245	-	BdWA1_003144	Alba-like domain superfamily	None	0	27.5541	3355.43	402.525
chr5	113054	114544	1491	1.491	-	BdWA1_003374	Serine/threonine-protein kinase, active site|Protein kinase domain|Protein kinase-like domain superfamily	None	0	27.5532	261.484	181.427
chr1	2215255	2216321	1067	1.067	-	BdWA1_001077	WD40 repeat, conserved site|WD40/YVTN repeat-like-containing domain superfamily|WD40-repeat-containing domain superfamily|EARP and GARP complex-interacting protein 1|WD40 repeat	None	0	27.5518	130.995	198.842
chr4	977594	978859	1266	1.266	-	BdWA1_003312	Phosphatidate cytidylyltransferase, eukaryota	None	0	27.5487	233.766	218.545
chr4	192686	193711	1026	1.026	+	BdWA1_002899	hypothetical protein	None	0	27.5207	195.928	418.499
chr4	480139	480666	528	0.528	+	BdWA1_003043	hypothetical protein	None	0	27.5204	133.19	914.252
chr1	1723090	1725260	2171	2.171	+	BdWA1_000799	ABC transporter type 1, transmembrane domain|ABC transporter-like, ATP-binding domain|ABC transporter type 1, transmembrane domain superfamily|ABC transporter-like, conserved site|P-loop containing nucleoside triphosphate hydrolase|AAA+ ATPase domain	None	0	27.4963	219.118	116.497
chr2	1527525	1529242	1718	1.718	-	BdWA1_002256	Ribosomal protein L18e/L15P|Ribosomal protein L15, bacterial-type|Ribosomal L18e/L15P superfamily|Ribosomal protein L15	None	0	27.4931	80.7971	191.082
chr3	1091664	1093011	1348	1.348	+	BdWA1_002824	Endoplasmic reticulum oxidoreductin 1|ERO1-like superfamily	None	0	27.487	187.318	321.761
chr2	194121	197412	3292	3.292	+	BdWA1_001587	ER lumen protein retaining receptor	None	0	27.4826	266.625	229.491
chr1	1657791	1658818	1028	1.028	+	BdWA1_000764	Transcription factor CBF/NF-Y/archaeal histone domain|Histone-fold|Transcriptional activator HAP5 subunit	None	0	27.4774	124.682	287.14
chr4	545528	547996	2469	2.469	+	BdWA1_003065	Small GTP-binding protein domain|Translational (tr)-type GTP-binding domain|PHF5-like|P-loop containing nucleoside triphosphate hydrolase|Translation initiation factor IF- 2	None	0	27.4767	277.366	459.01
chr3	398823	400322	1500	1.5	-	BdWA1_002474	CPW-WPC domain	None	0	27.4539	76.7278	438.047
chr2	1423995	1424989	995	0.995	+	BdWA1_002201	HSP20-like chaperone|NudC N-terminal domain|NudC family|CS domain	None	0	27.4491	234.485	322.571
chr1	2319468	2320247	780	0.78	-	BdWA1_001124	Ribosomal protein S12/S23|Ribosomal protein S12, bacterial-type|Nucleic acid-binding, OB-fold	None	0	27.4446	30.4054	449.562
chr2	559471	560406	936	0.936	+	BdWA1_001768	N-acetylglucosaminyl phosphatidylinositol deacetylase-related|Putative deacetylase LmbE-like domain superfamily|N-acetylglucosaminyl-phosphatidylinositol de-N-acetylase	None	0	27.4446	302.265	496.318
chr2	888955	889707	753	0.753	+	BdWA1_001928	hypothetical protein	None	0	27.4422	62.5123	579.783
chr1	1485671	1486657	987	0.987	+	BdWA1_000689	Homologous-pairing protein 2, winged helix domain	None	0	27.442	97.3359	743.196
chr1	2149597	2151735	2139	2.139	-	BdWA1_001036	BRCT domain|BRCT domain superfamily	None	0	27.4285	436.091	340.806
chr3	226865	227591	727	0.727	+	BdWA1_002372	Glutaredoxin|Thioredoxin-like superfamily|Monothiol glutaredoxin-related	None	0	27.4246	69.0362	771.462
chr1	2939644	2940761	1118	1.118	+	BdWA1_001447	hypothetical protein	None	0	27.4224	45.8832	234.444
chr2	778574	779485	912	0.912	-	BdWA1_001881	RNA recognition motif domain|Nucleotide-binding alpha-beta plait domain superfamily|SF3B4, RNA recognition motif 1|SF3B4, RNA recognition motif 2|RNA-binding domain superfamily	None	0	27.4116	182.249	373.403
chr1	1997603	1999476	1874	1.874	+	BdWA1_000957	hypothetical protein	None	0	27.4113	179.883	241.128
chr2	1430196	1432586	2391	2.391	+	BdWA1_002205	CRIB domain|Peptidase M3A/M3B catalytic domain|Peptidase M3A/M3B|Metallopeptidase, catalytic domain superfamily|Neurolysin/Thimet oligopeptidase, domain 2	None	0	27.3902	349.889	240.966
chr4	108558	109607	1050	1.05	+	BdWA1_002865	hypothetical protein	None	0	27.3847	711.855	249.232
chr1	420716	421282	567	0.567	-	BdWA1_000154	2Fe-2S ferredoxin-type iron-sulfur binding domain|Adrenodoxin|2Fe-2S ferredoxin-like superfamily|Beta-grasp domain superfamily	None	0	27.3716	107.358	682.853
chr1	234680	236444	1765	1.765	+	BdWA1_000055	JmjC domain|JmjN domain	None	0	27.3714	306.893	134.34
chr1	227214	229127	1914	1.914	-	BdWA1_000051	ABC1 atypical kinase-like domain|Protein kinase-like domain superfamily|ADCK3-like domain|Protein kinase domain	None	0	27.3685	201.151	176.104
chr2	720444	721097	654	0.654	+	BdWA1_001848	hypothetical protein	None	0	27.3651	482.649	427.923
chr4	406541	406986	446	0.446	-	BdWA1_003012	hypothetical protein	None	0	27.3549	293.795	875.115
chr3	579673	580944	1272	1.272	-	BdWA1_002564	RNA recognition motif domain|RNA-binding domain superfamily|Nucleotide-binding alpha-beta plait domain superfamily|Splicing factor, RBM39-like	None	0	27.3467	341.357	411.494
chr1	387351	389354	2004	2.004	-	BdWA1_000138	hypothetical protein	None	0	27.3382	64.385	204.401
chr1	647661	649205	1545	1.545	+	BdWA1_000270	hypothetical protein	None	0	27.3235	34.1376	275.576
chr1	654739	655313	575	0.575	+	BdWA1_000273	hypothetical protein	None	0	27.3223	111.422	242.412
chr4	532813	534381	1569	1.569	-	BdWA1_003062	hypothetical protein	None	0	27.3101	338.304	376.365
chr2	304591	306199	1609	1.609	+	BdWA1_001643	Ubiquitin carboxyl-terminal hydrolase 14-like|Ubiquitin-like domain|Ubiquitin specific protease, conserved site|Papain-like cysteine peptidase superfamily|Peptidase C19, ubiquitin carboxyl-terminal hydrolase|Ubiquitin-like domain superfamily|Ubiquitin specific protease domain	None	0	27.3074	266.824	453.764
chr4	1004722	1005593	872	0.872	-	BdWA1_003330	Ribosomal protein L7/L30|Ribosomal protein L30, ferredoxin-like fold domain superfamily	None	0	27.306	146.152	515.325
chr5	294104	297699	3596	3.596	+	BdWA1_003463	Armadillo-like helical|Armadillo-type fold|Splicing factor 3B subunit 1-like|Splicing factor 3B subunit 1	None	0	27.3009	219.619	138.034
chr1	1443964	1444718	755	0.755	-	BdWA1_000665	Translation elongation factor EF1B, beta/delta subunit, guanine nucleotide exchange domain|Translation elongation factor eEF-1beta-like superfamily|Translation elongation factor EF1B/ribosomal protein S6	None	0	27.2959	883.397	450.258
chr1	560694	561540	847	0.847	+	BdWA1_000227	Concanavalin A-like lectin/glucanase domain superfamily	None	0	27.2863	206.65	627.492
chr3	541364	542176	813	0.813	+	BdWA1_002544	Mak16 protein|Ribosomal L28e/Mak16	None	0	27.2794	103.106	357.016
chr5	196312	197816	1505	1.505	-	BdWA1_003419	Serine/threonine-specific protein phosphatase/bis(5-nucleosyl)-tetraphosphatase|Metallo-dependent phosphatase-like|Calcineurin-like phosphoesterase domain, ApaH type|PP2B	None	0	27.272	155.115	245.125
chr1	754038	755138	1101	1.101	-	BdWA1_000324	hypothetical protein	None	0	27.2611	127.647	242.283
chr2	1248293	1249429	1137	1.137	+	BdWA1_002112	hypothetical protein	None	0	27.2598	159.503	261.656
chr2	56288	57031	744	0.744	+	BdWA1_001512	Nuclear speckle splicing regulatory protein 1, N-terminal	None	0	27.2377	75.1209	515.224
chr1	617166	617585	420	0.42	-	BdWA1_000257	hypothetical protein	None	0	27.2332	123.601	390.187
chr1	2380871	2382009	1139	1.139	+	BdWA1_001162	C-CAP/cofactor C-like domain|Tubulin binding cofactor C-like domain|Tubulin-specific chaperone C|Cyclase-associated protein CAP/septum formation inhibitor MinC, C-terminal	None	0	27.2278	50.8948	339.51
chr1	1357815	1360955	3141	3.141	+	BdWA1_000618	Armadillo-type fold|MIF4G-like, type 3|Initiation factor 4G	None	0	27.2234	312.769	228.917
chr1	1154243	1155052	810	0.81	-	BdWA1_000506	Transcription elongation factor S-II, central domain superfamily	None	0	27.2229	218.078	258.589
chr2	1487429	1487815	387	0.387	+	BdWA1_002234	hypothetical protein	None	0	27.2134	63.9791	162.229
chr1	1090501	1091760	1260	1.26	+	BdWA1_000475	HhH-GPD domain|Endonuclease III-like, conserved site-2|Helix-hairpin-helix motif|DNA glycosylase|Endonuclease III-like protein 1|Helix-hairpin-helix, base-excision DNA repair, C-terminal	None	0	27.2118	228.084	286.312
chr1	2965663	2966149	487	0.487	-	BdWA1_001460	hypothetical protein	None	0	27.1935	198.616	979.577
chr3	135848	136272	425	0.425	-	BdWA1_002323	PBS lyase HEAT-like repeat|Armadillo-like helical|Armadillo-type fold	None	0	27.1918	193.345	222.614
chr1	616777	617151	375	0.375	-	BdWA1_000256	hypothetical protein	None	0	27.1878	146.113	426.703
chr1	2367612	2368539	928	0.928	+	BdWA1_001151	Zinc finger, RING-type|Zinc finger, RING/FYVE/PHD-type	None	0	27.1734	380.038	493.318
chr2	1256529	1258340	1812	1.812	-	BdWA1_002118	Nucleotide-binding alpha-beta plait domain superfamily|RNA recognition motif domain|Polyadenylate-binding protein/Hyperplastic disc protein|RNA-binding domain superfamily|PABP, RNA recognition motif 2|PABC (PABP) domain|Polyadenylate binding protein, human types 1, 2, 3, 4	None	0	27.1724	1575.44	305.893
chr1	2026574	2028020	1447	1.447	+	BdWA1_000973	hypothetical protein	None	0	27.1683	164.766	379.085
chr5	320722	321735	1014	1.014	+	BdWA1_003475	Ribonuclease H superfamily|DNA-directed DNA polymerase, family B, exonuclease domain|Ribonuclease H-like superfamily	None	0	27.1671	106.53	34.6259
chr4	525116	528808	3693	3.693	-	BdWA1_003060	C2 domain superfamily|C2 domain	None	0	27.156	498.704	226.489
chr2	1108371	1109945	1575	1.575	+	BdWA1_002038	GMP synthetase ATP pyrophosphatase domain|Class I glutamine amidotransferase-like|Rossmann-like alpha/beta/alpha sandwich fold|GMP synthase, C-terminal|NAD/GMP synthase|Glutamine amidotransferase	None	0	27.1546	2495.39	151.704
chr4	386891	387722	832	0.832	+	BdWA1_003001	Ribonuclease H-like superfamily|3'-5' exonuclease domain|Ribonuclease H superfamily	None	0	27.147	139.46	453.305
chr1	1220397	1222008	1612	1.612	-	BdWA1_000546	SF3A3 domain|Splicing factor 3A subunit 3|Splicing factor SF3a60 /Prp9 subunit, C-terminal	None	0	27.1449	163.221	322.607
chr3	778747	780345	1599	1.599	+	BdWA1_002660	ATPase, alpha/beta subunit, nucleotide-binding domain, active site|ATP synthase, F1 complex, alpha subunit|ATP synthase, alpha subunit, C-terminal|ATPase, F1/V1/A1 complex, alpha/beta subunit, nucleotide-binding domain|ATP synthase, F1 complex, alpha subunit nucleotide-binding domain|ATPase, F1/V1/A1 complex, alpha/beta subunit, N-terminal domain superfamily|ATP synthase, alpha subunit, C-termina…	None	0	27.144	382.644	298.32
chr2	147867	148691	825	0.825	-	BdWA1_001557	DnaJ domain|Chaperone J-domain superfamily	None	0	27.1245	157.913	619.045
chr3	232509	232983	475	0.475	-	BdWA1_002375	Sas10/Utp3/C1D|Sas10 C-terminal domain	None	0	27.116	302.137	140.218
chr2	1268822	1272763	3942	3.942	+	BdWA1_002126	Transketolase C-terminal/Pyruvate-ferredoxin oxidoreductase domain II|Modulator of levamisole receptor-1|Thiamin diphosphate-binding fold|Transketolase-like, pyrimidine-binding domain|Transketolase, C-terminal domain	None	0	27.1111	275.151	258.867
chr1	774115	775447	1333	1.333	-	BdWA1_000336	Rab-GTPase-TBC domain|Rab-GTPase-TBC domain superfamily	None	0	27.1041	266.696	475.957
chr3	179873	180883	1011	1.011	-	BdWA1_002346	Ribosomal protein L17|Ribosomal protein L17 superfamily	None	0	27.0948	91.8942	355.097
chr2	264717	265364	648	0.648	+	BdWA1_001620	hypothetical protein	None	0	27.0858	162.481	48.8681
chr2	945702	947421	1720	1.72	-	BdWA1_001960	Armadillo-type fold|Armadillo-like helical	None	0	27.0745	298.458	295.542
chr2	139394	141144	1751	1.751	-	BdWA1_001551	Signal recognition particle subunit SRP68|Signal recognition particle subunit SRP68, RNA-binding domain|SRP68, N-terminal domain superfamily	None	0	27.0674	159.505	303.921
chr2	925367	927215	1849	1.849	+	BdWA1_001950	F-box-like/WD repeat-containing protein Ebi-like|WD40/YVTN repeat-like-containing domain superfamily|WD40 repeat|WD40-repeat-containing domain superfamily|Anaphase-promoting complex subunit 4, WD40 domain	None	0	26.9866	170.266	217.127
chr2	882605	883087	483	0.483	+	BdWA1_001923	Nucleoside diphosphate kinase-like domain|Nucleoside diphosphate kinase-like domain superfamily|Nucleoside diphosphate kinase	None	0	26.9682	271.634	866.249
chr2	652792	653088	297	0.297	+	BdWA1_001810	hypothetical protein	None	0	26.9662	0.672207	83.8808
chr1	1437614	1438854	1241	1.241	+	BdWA1_000662	WD40-repeat-containing domain superfamily|WD40 repeat|Eukaryotic translation initiation factor 3 subunit I|WD40 repeat, conserved site|WD40/YVTN repeat-like-containing domain superfamily	None	0	26.9633	420.473	280.038
chr4	926941	928150	1210	1.21	-	BdWA1_003284	Proteasome activator PA28, C-terminal domain|Proteasome activator PA28, N-terminal domain superfamily|Proteasome activator PA28, C-terminal domain superfamily|Proteasome activator PA28, N-terminal domain|Proteasome activator PA28|Proteasome activator superfamily	None	0	26.9571	440.2	335.035
chr2	312371	313786	1416	1.416	+	BdWA1_001648	PIGA, GPI anchor biosynthesis|Glycosyl transferase, family 1	None	0	26.9555	243.345	260.593
chr1	504343	516570	12228	12.228	+	BdWA1_000201	Ubiquitin-associated domain|E3 ubiquitin ligase, domain of unknown function DUF913|HECT, E3 ligase catalytic domain|HECT domain|E3 ubiquitin ligase, domain of unknown function DUF908	None	0	26.9495	353.863	28.7832
chr3	506307	507117	811	0.811	+	BdWA1_002524	Ribosomal protein L30, N-terminal|Ribosomal protein L30, ferredoxin-like fold domain superfamily|Ribosomal protein L30, ferredoxin-like fold domain|Ribosomal protein L7, eukaryotic/archaeal|Ribosomal protein L30, conserved site|Ribosomal protein L7, eukaryotic|Ribosomal protein L7/L30	None	0	26.9432	1540.87	564.251
chr1	729242	735866	6625	6.625	+	BdWA1_000315	THADA/TRM732, DUF2428|Armadillo-type fold	None	0	26.9193	94.0678	33.3162
chr3	309528	311084	1557	1.557	-	BdWA1_002416	SecY/SEC61-alpha family|SecY conserved site|SecY domain superfamily|Translocon Sec61/SecY, plug domain	None	0	26.9154	867.213	344.855
contig142	10615	10855	241	0.241	+	BdWA1_004164	hypothetical protein	None	0	26.9121	0.089558	475.213
chr1	301560	303767	2208	2.208	+	BdWA1_000092	Spen paralogue and orthologue SPOC, C-terminal|RNA-binding domain superfamily|RNA recognition motif domain|Nucleotide-binding alpha-beta plait domain superfamily	None	0	26.9084	217.613	146.466
chr3	302305	305042	2738	2.738	-	BdWA1_002412	Protein kinase-like domain superfamily|Tyrosine-protein kinase, active site|LIS1 homology motif|Protein kinase domain|SPRY domain|Protein kinase, ATP binding site|Concanavalin A-like lectin/glucanase domain superfamily|CTLH/CRA C-terminal to LisH motif domain|B30.2/SPRY domain|Ran-binding protein Vid30/RanBPM/SPLA, SPRY domain|Tyrosine-protein kinase, catalytic domain|B30.2/SPRY domain superfamily	None	0	26.907	246.733	475.45
chr5	322150	324628	2479	2.479	+	BdWA1_003476	DNA-directed DNA polymerase, family B|DNA polymerase, palm domain superfamily|DNA/RNA polymerase superfamily|DNA polymerase alpha catalytic subunit, catalytic domain|DNA polymerase family B, thumb domain|DNA-directed DNA polymerase, family B, conserved site|Ribonuclease H-like superfamily|DNA-directed DNA polymerase, family B, multifunctional domain	None	0	26.9046	126.09	52.7731
chr4	627821	630159	2339	2.339	+	BdWA1_003124	Gamma-tubulin complex component protein|Gamma tubulin complex component protein, N-terminal	None	0	26.9014	36.4719	104.857
[truncated: 2,223 more rows]

## Sheet: B. duncani Gene_Annotation
Gene ID	Gene Name	TPM
BdWA1_000001	Toll-like receptor	5.12737
BdWA1_000002	hypothetical protein	18.3496
BdWA1_000003	hypothetical protein	7.0438
BdWA1_000004	hypothetical protein	4.01945
BdWA1_000005	hypothetical protein	279.032
BdWA1_000006	hypothetical protein	358.255
BdWA1_000007	hypothetical protein	995.81
BdWA1_000008	hypothetical protein	1474.99
BdWA1_000009	HAD superfamily|P-type ATPase, A domain superfamily|P-type ATPase, transmembrane domain superfamily|Transmembrane protein 94	247.639
BdWA1_000010	Mediator complex, subunit Med14	213.696
BdWA1_000011	AP2/ERF domain	130.001
BdWA1_000012	hypothetical protein	321.483
BdWA1_000013	Tetratricopeptide-like helical domain superfamily|Pre-mRNA-splicing factor Syf1-like|HAT (Half-A-TPR) repeat	173.507
BdWA1_000014	Diacylglycerol kinase|Diacylglycerol kinase, catalytic domain|Diacylglycerol kinase, accessory domain|Inorganic polyphosphate/ATP-NAD kinase, N-terminal|Transmembrane protein 43 family|NAD kinase/diacylglycerol kinase-like domain superfamily	411.705
BdWA1_000015	hypothetical protein	18.0054
BdWA1_000016	tRNA wybutosine-synthesizing protein 5|Cupin-like domain 8|JmjC domain	69.3928
BdWA1_000017	hypothetical protein	248.204
BdWA1_000018	DNA polymerase alpha/delta/epsilon, subunit B|DNA polymerase delta subunit, OB-fold domain|DNA polymerase delta/II small subunit family	132.416
BdWA1_000019	Tubulin, conserved site|DNA topoisomerase, type IIA, subunit B, C-terminal|DNA topoisomerase, type IIA, domain A|Tubulin, C-terminal|Tubulin/FtsZ, 2-layer sandwich domain|Beta tubulin|Tubulin/FtsZ, C-terminal|Tubulin/FtsZ, GTPase domain|Tubulin/FtsZ, GTPase domain superfamily|DNA topoisomerase, type IIA, domain A, alpha-beta|Histidine kinase/HSP90-like ATPase superfamily|C-terminal associated dom…	310.084
BdWA1_000020	Zinc finger C2H2-type|SERRATE/Ars2, N-terminal|SERRATE/Ars2	454.389
BdWA1_000021	Manganese/iron superoxide dismutase, C-terminal|P-loop containing nucleoside triphosphate hydrolase|Manganese/iron superoxide dismutase|Manganese/iron superoxide dismutase, N-terminal|Manganese/iron superoxide dismutase, C-terminal domain superfamily|TrmE-type guanine nucleotide-binding domain|GTP-binding protein TrmE, N-terminal|GTP-binding protein TrmE/Aminomethyltransferase GcvT, domain 1|Chec…	80.83
BdWA1_000022	Aspartyl/Glutamyl-tRNA(Gln) amidotransferase, subunit B/E, catalytic|Aspartyl/glutamyl-tRNA amidotransferase subunit B-like|Glutamine synthetase/guanido kinase, catalytic domain|Aspartyl/glutamyl-tRNA(Asn/Gln) amidotransferase, subunit B /E|Asn/Gln amidotransferase	69.9102
BdWA1_000023	RAP domain	71.7779
BdWA1_000024	Chaperone J-domain superfamily|DnaJ domain|HSP40/DnaJ peptide-binding|DnaJ homolog subfamily A member 1/2-like|Chaperone DnaJ, C-terminal|DnaJ domain, conserved site	388.071
BdWA1_000025	Origin recognition complex, subunit 2	80.1616
BdWA1_000026	hypothetical protein	4.44854
BdWA1_000027	Poly(A) polymerase, central domain|Poly(A) polymerase, RNA-binding domain|Nucleotidyltransferase, class I-like, C-terminal|Nucleotidyltransferase superfamily|Polymerase, nucleotidyl transferase domain|Poly(A) polymerase	132.385
BdWA1_000028	hypothetical protein	91.0371
BdWA1_000029	Brix domain|PD-(D/E)XK endonuclease-like domain superfamily|U3 snoRNP protein/Ribosome production factor 1|Exonuclease V	88.8231
BdWA1_000030	Ribonuclease HII/HIII domain|Ribonuclease H-like superfamily|Ribonuclease HII/HIII|Ribonuclease H superfamily	64.2925
BdWA1_000031	Protein kinase A anchor protein, nuclear localisation signal domain	72.6514
BdWA1_000032	Histidine kinase/HSP90-like ATPase superfamily|Zinc finger, SWIM-type|Protein NO VEIN, C-terminal	74.3166
BdWA1_000033	Hexokinase, C-terminal|Hexokinase, N-terminal|Hexokinase|ATPase, nucleotide binding domain	891.803
BdWA1_000034	hypothetical protein	79.0937
BdWA1_000035	CPW-WPC domain	75.9694
BdWA1_000036	hypothetical protein	109.564
BdWA1_000037	Kelch repeat type 1|Kelch-type beta propeller	251.906
BdWA1_000038	DNA-directed RNA polymerase III subunit Rpc5	77.5006
BdWA1_000039	hypothetical protein	96.4076
BdWA1_000040	Zinc finger C2H2-type	173.935
BdWA1_000041	Optic atrophy 3-like	260.31
BdWA1_000042	P-loop containing nucleoside triphosphate hydrolase|GTP binding domain	57.1246
BdWA1_000043	RNA helicase, DEAD-box type, Q motif|Helicase superfamily 1/2, ATP-binding domain|ATP-dependent RNA helicase DEAD-box, conserved site|P-loop containing nucleoside triphosphate hydrolase|Helicase, C-terminal|DEAD/DEAH box helicase domain	600.261
BdWA1_000044	hypothetical protein	33.84
BdWA1_000045	hypothetical protein	83.8553
BdWA1_000046	Tetratricopeptide-like helical domain superfamily|Tetratricopeptide repeat|RNA polymerase-associated protein Ctr9	201.963
BdWA1_000047	hypothetical protein	59.3978
BdWA1_000048	RAP domain	76.7495
BdWA1_000049	hypothetical protein	35.7291
BdWA1_000050	Protein phosphatase 2C family|PPM-type phosphatase domain|PPM-type phosphatase domain superfamily	173.122
BdWA1_000051	ABC1 atypical kinase-like domain|Protein kinase-like domain superfamily|ADCK3-like domain|Protein kinase domain	201.151
BdWA1_000052	Ribosomal protein L33|Ribosomal protein L33 superfamily|Zinc-binding ribosomal protein	320.507
BdWA1_000053	Acyl-CoA-binding protein, ACBP|Acyl-CoA binding protein superfamily|FERM/acyl-CoA-binding protein superfamily	314.727
BdWA1_000054	AP2/ERF domain	8.95574
BdWA1_000055	JmjC domain|JmjN domain	306.893
BdWA1_000056	hypothetical protein	358.32
BdWA1_000057	hypothetical protein	86.9545
BdWA1_000058	Armadillo-like helical|Armadillo-type fold|Importin-beta, N-terminal domain|Importin beta family	438.001
BdWA1_000059	Orotate phosphoribosyltransferase|Phosphoribosyltransferase-like|Orotate phosphoribosyl transferase domain|Phosphoribosyltransferase domain	230.315
BdWA1_000060	hypothetical protein	175.104
BdWA1_000061	SAM-dependent methyltransferase RsmB/NOP2-type|RNA (C5-cytosine) methyltransferase|S-adenosyl-L-methionine-dependent methyltransferase superfamily	227.147
BdWA1_000062	hypothetical protein	258.419
BdWA1_000063	E3 ubiquitin-protein ligase HECTD1/TRIP12-like|Armadillo-like helical|HECT domain|Armadillo-type fold|HECT, E3 ligase catalytic domain	201.335
BdWA1_000064	hypothetical protein	162.011
BdWA1_000065	Immune mapped protein 2, N-terminal	1708.35
BdWA1_000066	Armadillo-type fold|Protein phosphatase 2A, regulatory B subunit, B56|Armadillo-like helical	343.903
BdWA1_000067	hypothetical protein	3.43179
BdWA1_000068	hypothetical protein	4.30381
BdWA1_000069	Vesicle transport v-SNARE, N-terminal domain superfamily	146.286
BdWA1_000070	RNA recognition motif domain|WW domain|Nucleotide-binding alpha-beta plait domain superfamily|WW domain superfamily|RNA-binding domain superfamily	260.856
BdWA1_000071	RNA recognition motif domain|RNA-binding domain superfamily|Nucleotide-binding alpha-beta plait domain superfamily	187.889
BdWA1_000072	Tetratricopeptide-like helical domain superfamily|HAT (Half-A-TPR) repeat|Tetratricopeptide repeat|Pre-mRNA-splicing factor Syf1-like	257.262
BdWA1_000073	hypothetical protein	165.298
BdWA1_000074	hypothetical protein	154.81
BdWA1_000075	HAD superfamily|Polynucleotide kinase 3 phosphatase	0
BdWA1_000076	P-loop containing nucleoside triphosphate hydrolase	192.229
BdWA1_000077	Armadillo-type fold|Armadillo-like helical|Armadillo repeat-containing protein 6|Armadillo	947.974
BdWA1_000078	Cytochrome C oxidase subunit II, transmembrane domain superfamily|Cupredoxin|Cytochrome c oxidase subunit II-like C-terminal	199.685
BdWA1_000079	hypothetical protein	153.468
BdWA1_000080	hypothetical protein	59.4592
BdWA1_000081	von Willebrand factor A-like domain superfamily|ADF-H/Gelsolin-like domain superfamily|Sec23/Sec24, trunk domain|Zinc finger, Sec23/Sec24-type superfamily|Sec23/Sec24 beta-sandwich|Zinc finger, Sec23/Sec24-type|Gelsolin-like domain superfamily|Sec23/Sec24 helical domain superfamily|Sec23/Sec24, helical domain	625.125
BdWA1_000082	PRMT5, TIM barrel domain|Protein arginine N-methyltransferase|PRMT5, oligomerisation domain|PRMT5 arginine-N-methyltransferase|Protein arginine N-methyltransferase PRMT5|S-adenosyl-L-methionine-dependent methyltransferase superfamily	88.8449
BdWA1_000083	Fructose-bisphosphate aldolase, class-I|Fructose-bisphosphate aldolase class-I active site|Aldolase-type TIM barrel	1883.63
BdWA1_000084	Prefoldin alpha-like|Prefoldin alpha subunit, archaea-type|Prefoldin	283.446
BdWA1_000085	Helicase-associated domain|P-loop containing nucleoside triphosphate hydrolase	264.643
BdWA1_000086	Cytochrome c oxidase assembly protein CtaG/Cox11, domain superfamily|Cytochrome c oxidase assembly protein CtaG/Cox11	168.384
BdWA1_000087	hypothetical protein	7.43954
BdWA1_000088	hypothetical protein	17.8589
BdWA1_000089	DNA/RNA-binding protein Kin17, WH-like domain|Ribosomal protein L2, domain 2|KIN17-like protein|DNA/RNA-binding protein KIN17, WH-like domain superfamily	108.578
BdWA1_000090	Ribosomal protein L22/L17 superfamily|Ribosomal protein L22/L17	296.915
BdWA1_000091	Tetratricopeptide-like helical domain superfamily|Tetratricopeptide repeat	174.755
BdWA1_000092	Spen paralogue and orthologue SPOC, C-terminal|RNA-binding domain superfamily|RNA recognition motif domain|Nucleotide-binding alpha-beta plait domain superfamily	217.613
BdWA1_000093	hypothetical protein	92.966
BdWA1_000094	Ribosomal RNA small subunit methyltransferase H|S-adenosyl-L-methionine-dependent methyltransferase, MraW, recognition domain superfamily|S-adenosyl-L-methionine-dependent methyltransferase superfamily	75.5065
BdWA1_000095	Peptidyl-prolyl cis-trans isomerase, PpiC-type|Peptidyl-prolyl cis-trans isomerase domain superfamily	164.266
BdWA1_000096	TAP46-like protein|TAP42/TAP46-like superfamily	82.5149
BdWA1_000097	Metallo-beta-lactamase|Ribonuclease Z/Hydroxyacylglutathione hydrolase-like	76.8776
BdWA1_000098	Glycosyl transferase, family 4|UDP-GlcNAc-dolichyl-phosphate GlcNAc phosphotransferase	1290.41
BdWA1_000099	AMP-binding, conserved site|ANL, N-terminal domain|AMP-dependent synthetase/ligase	466.191
BdWA1_000100	P-loop containing nucleoside triphosphate hydrolase|Structural maintenance of chromosomes protein 6	65.849
BdWA1_000101	hypothetical protein	2.13514
BdWA1_000102	hypothetical protein	0
BdWA1_000103	hypothetical protein	13.3932
BdWA1_000104	Radical SAM|S-adenosyl-L-methionine-dependent tRNA 4-demethylwyosine synthase|tRNA wybutosine-synthesis|Aldolase-type TIM barrel	58.9087
BdWA1_000105	DNA-directed RNA polymerase, insert domain superfamily|RNA polymerase, RBP11-like subunit	43.0768
BdWA1_000106	DNA-directed RNA polymerase, insert domain superfamily|RNA polymerase, RBP11-like subunit|DNA-directed RNA polymerase, alpha subunit	57.7829
BdWA1_000107	THIF-type NAD/FAD binding fold|Ubiquitin/SUMO-activating enzyme ubiquitin-like domain|Ubiquitin activating enzyme, alpha domain superfamily|Ubiquitin-activating enzyme E1, inactive adenylation domain, subdomain 1|SUMO-activating enzyme subunit Uba2|ThiF/MoeB/HesA family|Ubiquitin-activating enzyme	44.5196
BdWA1_000108	Homeobox-like domain superfamily|Zinc finger, ZZ-type|ADA2-like, zinc finger, ZZ-type|SANT/Myb domain|Zinc finger, ZZ-type superfamily|SANT domain|Myb domain	119.124
BdWA1_000109	Thioredoxin-like superfamily|Thioredoxin domain	495.895
BdWA1_000110	Tetratricopeptide-like helical domain superfamily|Suppressor of forked|mRNA 3'-end-processing protein Rna14-like	105.761
BdWA1_000111	Protein of unknown function DUF760	222.381
BdWA1_000112	hypothetical protein	132.487
BdWA1_000113	Arf GTPase activating protein|ARFGAP/RecO-like zinc finger|ArfGAP domain superfamily	252.816
BdWA1_000114	hypothetical protein	290.711
BdWA1_000115	hypothetical protein	8.44613
BdWA1_000116	hypothetical protein	11.3307
BdWA1_000117	hypothetical protein	5.28921
BdWA1_000118	Inner membrane complex protein	1820.57
BdWA1_000119	tRNA (guanine-N1-)-methyltransferase, N-terminal|tRNA/rRNA methyltransferase, SpoU type|Alpha/beta knot methyltransferases	201.968
BdWA1_000120	WD40 repeat|WD40/YVTN repeat-like-containing domain superfamily|WD40-repeat-containing domain superfamily	236.393
BdWA1_000121	Histone-binding protein RBBP4, N-terminal	318.142
BdWA1_000122	WD40 repeat|WD40-repeat-containing domain superfamily|WD40 repeat, conserved site|WD40/YVTN repeat-like-containing domain superfamily	399.893
BdWA1_000123	hypothetical protein	528.834
BdWA1_000124	hypothetical protein	262.34
BdWA1_000125	Aminoacyl-tRNA synthetase, class II|Anticodon-binding domain superfamily|Class II Aminoacyl-tRNA synthetase/Biotinyl protein ligase (BPL) and lipoyl protein ligase (LPL)|Anticodon-binding|Class II Histidinyl-tRNA synthetase (HisRS)-like catalytic core domain|Histidyl-anticodon-binding|Histidine-tRNA ligase	152.786
BdWA1_000126	P-loop containing nucleoside triphosphate hydrolase|Helicase, C-terminal|Helicase superfamily 1/2, ATP-binding domain|DEAD/DEAH box helicase domain|ATP-dependent RNA helicase DEAD-box, conserved site	63.8783
BdWA1_000127	Alpha/Beta hydrolase fold|Serine hydrolase FSH	122.594
BdWA1_000128	Ribosomal protein S23/S29, mitochondrial|P-loop containing nucleoside triphosphate hydrolase	234.61
BdWA1_000129	Protein kinase domain|Protein kinase-like domain superfamily|Serine/threonine-protein kinase, active site	271.124
BdWA1_000130	hypothetical protein	139.355
BdWA1_000131	hypothetical protein	1.26374
BdWA1_000132	hypothetical protein	10.6343
BdWA1_000133	hypothetical protein	8.39423
BdWA1_000134	hypothetical protein	6.29513
BdWA1_000135	hypothetical protein	2498.14
BdWA1_000136	Peptidase M16, C-terminal|Metalloenzyme, LuxS/M16 peptidase-like|Peptidase M16, zinc-binding site|Peptidase M16, N-terminal	475.16
BdWA1_000137	Gamma tubulin complex component protein, N-terminal|Gamma-tubulin complex component protein	255.734
BdWA1_000138	hypothetical protein	64.385
BdWA1_000139	hypothetical protein	264.874
BdWA1_000140	RAD3/XPD family|Helical and beta-bridge domain|ATP-dependent helicase, C-terminal|P-loop containing nucleoside triphosphate hydrolase|ATP-dependent helicase Rad3/Chl1-like|Helicase-like, DEXD box c2 type|DEAD2|Helicase superfamily 1/2, DinG/Rad3-like|Helicase superfamily 1/2, ATP-binding domain, DinG/Rad3-type	84.9429
BdWA1_000141	UBX domain|Thioredoxin-like superfamily|Ubiquitin-like domain superfamily	140.556
BdWA1_000142	MORN motif	0.819774
BdWA1_000143	U3 small nucleolar ribonucleoprotein complex, subunit Mpp10	163.125
BdWA1_000144	Serine-tRNA ligase, type1|Aminoacyl-tRNA synthetase, class II (G/ P/ S/T)|Class I and II aminoacyl-tRNA synthetase, tRNA-binding arm|Aminoacyl-tRNA synthetase, class II|Class II Aminoacyl-tRNA synthetase/Biotinyl protein ligase (BPL) and lipoyl protein ligase (LPL)	138.42
BdWA1_000145	Signal recognition particle, SRP19 subunit|Signal recognition particle, subunit SRP19-like superfamily	191.564
BdWA1_000146	Membrane attack complex component/perforin (MACPF) domain	253.604
BdWA1_000147	hypothetical protein	147.468
BdWA1_000148	YbaK/aminoacyl-tRNA synthetase-associated domain|Prolyl-tRNA synthetase, catalytic domain|Proline-tRNA ligase, class IIa, archaeal-type|Class II Aminoacyl-tRNA synthetase/Biotinyl protein ligase (BPL) and lipoyl protein ligase (LPL)|Proline-tRNA ligase, class II, C-terminal|Anticodon-binding domain superfamily|Anticodon-binding|Prolyl-tRNA synthetase, class II|Aminoacyl-tRNA synthetase, class II …	284.694
BdWA1_000149	Hexapeptide repeat|Armadillo-type fold|Nucleotide-diphospho-sugar transferases|Trimeric LpxA-like superfamily	64.8322
BdWA1_000150	Nucleotide-diphospho-sugar transferases	83.289
BdWA1_000151	Alkaline-phosphatase-like, core domain superfamily|GPI ethanolamine phosphate transferase 3	162.543
BdWA1_000152	Prenyltransferase subunit beta|Terpenoid cyclases/protein prenyltransferase alpha-alpha toroid|PFTB repeat	13.331
BdWA1_000153	hypothetical protein	63.2332
BdWA1_000154	2Fe-2S ferredoxin-type iron-sulfur binding domain|Adrenodoxin|2Fe-2S ferredoxin-like superfamily|Beta-grasp domain superfamily	107.358
BdWA1_000155	hypothetical protein	107.389
BdWA1_000156	hypothetical protein	572.871
BdWA1_000157	Thioredoxin domain|Peroxiredoxin, C-terminal|Thioredoxin-like superfamily|Alkyl hydroperoxide reductase subunit C/ Thiol specific antioxidant	384.459
BdWA1_000158	hypothetical protein	2.56889
BdWA1_000159	hypothetical protein	0.272095
BdWA1_000160	hypothetical protein	0.631072
BdWA1_000161	Small-subunit processome, Utp12	223.794
BdWA1_000162	CTLH/CRA C-terminal to LisH motif domain|CTLH, C-terminal LisH motif|LIS1 homology motif	123
BdWA1_000163	tRNA intron endonuclease, catalytic domain-like|tRNA endonuclease-like domain superfamily|Small-subunit processome, Utp11|tRNA intron endonuclease, catalytic domain-like superfamily	254.414
BdWA1_000164	DNA mismatch repair protein MutS-like, N-terminal|DNA mismatch repair protein MutS, C-terminal|DNA mismatch repair MutS family|DNA mismatch repair protein MutS, N-terminal|DNA mismatch repair protein MutS, core|DNA mismatch repair protein MutS/MSH|P-loop containing nucleoside triphosphate hydrolase|DNA mismatch repair protein MutS, core domain superfamily|MutS, connector domain superfamily	113.721
BdWA1_000165	Proteasome subunit beta 2|Proteasome, subunit alpha/beta|Nucleophile aminohydrolases, N-terminal|Proteasome beta-type subunit, conserved site	290.242
BdWA1_000166	Tetratricopeptide-like helical domain superfamily|Signal recognition particle, SRP72 subunit|Signal recognition particle, SRP72 subunit, RNA-binding	180.356
BdWA1_000167	Band 7/SPFH domain superfamily|Prohibitin|Band 7 domain	85.2278
BdWA1_000168	Metallo-beta-lactamase|Ribonuclease Z/Hydroxyacylglutathione hydrolase-like	109.157
BdWA1_000169	GroES chaperonin superfamily|GroES chaperonin family|GroES-like superfamily|Chaperonin GroES, conserved site	282.908
BdWA1_000170	Cyclophilin-like domain superfamily|Cyclophilin-type peptidyl-prolyl cis-trans isomerase domain	43.8193
BdWA1_000171	Protein kinase-like domain superfamily|Protein kinase domain|Serine/threonine-protein kinase, active site	35.4183
BdWA1_000172	Ribosomal protein S11|Ribosomal protein S11 superfamily	98.7279
BdWA1_000173	NIF system FeS cluster assembly, NifU, N-terminal|ISC system FeS cluster assembly, IscU scaffold	218.859
BdWA1_000174	6-phosphogluconate dehydrogenase|6-phosphogluconate dehydrogenase, domain 2|6-phosphogluconate dehydrogenase, C-terminal|NAD(P)-binding domain superfamily|6-phosphogluconate dehydrogenase, decarboxylating|6-phosphogluconate dehydrogenase-like, C-terminal domain superfamily|6-phosphogluconate dehydrogenase, NADP-binding	84.891
BdWA1_000175	hypothetical protein	1.55433
BdWA1_000176	Actin family|ATPase, nucleotide binding domain	55.0465
BdWA1_000177	hypothetical protein	115.798
BdWA1_000178	hypothetical protein	4.16964
BdWA1_000179	Oligosaccharide biosynthesis protein Alg14-like	53.2885
BdWA1_000180	P-loop containing nucleoside triphosphate hydrolase|GTP binding domain|EngB-type guanine nucleotide-binding (G) domain	53.5589
BdWA1_000181	hypothetical protein	78.374
BdWA1_000182	Ribosomal protein L13e	1041.58
BdWA1_000183	Ribosomal protein S9, conserved site|Ribosomal protein S5 domain 2-type fold|Ribosomal protein S9|Ribosomal protein S5 domain 2-type fold, subgroup	1403.16
BdWA1_000184	ATP synthase, F1 complex, gamma subunit|ATP synthase, F1 complex, gamma subunit conserved site|ATP synthase, F1 complex, gamma subunit superfamily	173.157
BdWA1_000185	G-protein beta WD-40 repeat|LIS1 homology motif|WD40 repeat|WD40 repeat-containing protein SMU1|WD40-repeat-containing domain superfamily|Anaphase-promoting complex subunit 4, WD40 domain|CTLH, C-terminal LisH motif|WD40 repeat, conserved site|WD40/YVTN repeat-like-containing domain superfamily	93.2442
BdWA1_000186	Kinetochore protein Ndc80|Ndc80 domain superfamily	85.8345
BdWA1_000187	hypothetical protein	190.479
BdWA1_000188	Bromodomain|Bromodomain-like superfamily	106.204
BdWA1_000189	Succinate dehydogenase/fumarate reductase N-terminal|4Fe-4S ferredoxin-type, iron-sulphur binding domain|Succinate dehydrogenase/fumarate reductase iron-sulphur protein|Beta-grasp domain superfamily|2Fe-2S ferredoxin-like superfamily|2Fe-2S ferredoxin, iron-sulphur binding site|4Fe-4S ferredoxin, iron-sulphur binding, conserved site|Alpha-helical ferredoxin|2Fe-2S ferredoxin-type iron-sulfur bind…	92.9397
BdWA1_000190	S-adenosyl-L-methionine-dependent methyltransferase superfamily|P-loop containing nucleoside triphosphate hydrolase	114.478
BdWA1_000191	P-loop containing nucleoside triphosphate hydrolase|DEAD/DEAH box helicase domain|Helicase superfamily 1/2, ATP-binding domain	50.1383
BdWA1_000192	Peptide chain release factor class I|Peptide chain release factor class I superfamily	44.5249
BdWA1_000193	BCP1 family	92.265
BdWA1_000194	Vacuolar sorting protein 39/Transforming growth factor beta receptor-associated domain 2|Vam6/VPS39/TRAP1 family|Citron homology (CNH) domain|Protein kinase-like domain superfamily	91.6464
BdWA1_000195	Metallo-dependent phosphatase-like|EF-hand domain pair|Serine/threonine-specific protein phosphatase/bis(5-nucleosyl)-tetraphosphatase|EF-hand domain|Calcineurin-like phosphoesterase domain, ApaH type	503.727
BdWA1_000196	hypothetical protein	287.289
BdWA1_000197	Phospholipid/glycerol acyltransferase	337.348
BdWA1_000198	RNA polymerase subunit Rpb7-like|RNA polymerase Rpb7-like , N-terminal|S1 domain|Nucleic acid-binding, OB-fold|RNA polymerase Rpb7-like, N-terminal domain superfamily	156.024
BdWA1_000199	Winged helix-like DNA-binding domain superfamily|Topoisomerase 6 subunit A/Spo11, TOPRIM domain|Spo11/DNA topoisomerase VI, subunit A, N-terminal|Spo11/DNA topoisomerase VI subunit A|Spo11/DNA topoisomerase VI subunit A superfamily|Domain of unknown function DUF2220	13.9601
BdWA1_000200	EF-hand domain|EF-Hand 1, calcium-binding site|EF-hand domain pair	213.632
BdWA1_000201	Ubiquitin-associated domain|E3 ubiquitin ligase, domain of unknown function DUF913|HECT, E3 ligase catalytic domain|HECT domain|E3 ubiquitin ligase, domain of unknown function DUF908	353.863
BdWA1_000202	hypothetical protein	1.79573
BdWA1_000203	hypothetical protein	10.6481
BdWA1_000204	hypothetical protein	13.9388
BdWA1_000205	hypothetical protein	1.85331
BdWA1_000206	hypothetical protein	21.5329
BdWA1_000207	hypothetical protein	7.33776
BdWA1_000208	WD40-repeat-containing domain superfamily|WD40 repeat|Sof1-like protein|WD40/YVTN repeat-like-containing domain superfamily	260.298
BdWA1_000209	Cell-traversal protein for ookinetes and sporozoites	1434.1
BdWA1_000210	Dynein light chain, type 1/2|Dynein light chain superfamily|Dynein light chain, type 1/2, conserved site	727.425
BdWA1_000211	Eukaryotic translation initiation factor 3 subunit A	657.959
BdWA1_000212	Nucleic acid-binding, OB-fold|S1 domain|rRNA biogenesis protein Rrp5|RNA-binding domain, S1	194.521
BdWA1_000213	HAT (Half-A-TPR) repeat|Suppressor of forked|rRNA biogenesis protein Rrp5|Tetratricopeptide-like helical domain superfamily	231.47
BdWA1_000214	RNA recognition motif domain|RNA-binding domain superfamily|Nucleotide-binding alpha-beta plait domain superfamily	314.474
BdWA1_000215	hypothetical protein	556.126
BdWA1_000216	Zinc finger, CCCH-type|WD40-repeat-containing domain superfamily|WD40/YVTN repeat-like-containing domain superfamily	836.422
BdWA1_000217	Chaperonin TCP-1, conserved site|T-complex protein 1, delta subunit|TCP-1-like chaperonin intermediate domain superfamily|GroEL-like apical domain superfamily|Chaperone tailless complex polypeptide 1 (TCP-1)|GroEL-like equatorial domain superfamily|Chaperonin Cpn60/GroEL/TCP-1 family	855.551
BdWA1_000218	WD40/YVTN repeat-like-containing domain superfamily|WD40 repeat|Small-subunit processome, Utp21|Quinoprotein alcohol dehydrogenase-like superfamily	170.676
BdWA1_000219	WD40-repeat-containing domain superfamily|WD40/YVTN repeat-like-containing domain superfamily|Cleavage/polyadenylation specificity factor, A subunit, N-terminal|Cleavage/polyadenylation specificity factor, A subunit, C-terminal	193.691
BdWA1_000220	Cyclophilin-type peptidyl-prolyl cis-trans isomerase domain|Cyclophilin-like domain superfamily|Cyclophilin-type peptidyl-prolyl cis-trans isomerase, conserved site	1960.58
BdWA1_000221	RNA 5'-triphosphatase Cet1/Ctl1|mRNA triphosphatase Cet1-like superfamily|mRNA triphosphatase Cet1-like|CYTH-like domain superfamily	741.443
BdWA1_000222	hypothetical protein	695.998
BdWA1_000223	hypothetical protein	596.398
BdWA1_000224	hypothetical protein	851.956
BdWA1_000225	hypothetical protein	220.458
BdWA1_000226	hypothetical protein	310.259
BdWA1_000227	Concanavalin A-like lectin/glucanase domain superfamily	206.65
BdWA1_000228	hypothetical protein	257.859
BdWA1_000229	ABC transporter-like, conserved site|ABC transporter-like, ATP-binding domain|ABC transporter type 1, transmembrane domain superfamily|P-loop containing nucleoside triphosphate hydrolase|ABC transporter type 1, transmembrane domain|AAA+ ATPase domain	224.689
BdWA1_000230	hypothetical protein	142.134
BdWA1_000231	hypothetical protein	371.988
BdWA1_000232	hypothetical protein	144.243
BdWA1_000233	hypothetical protein	47.6915
BdWA1_000234	WD40/YVTN repeat-like-containing domain superfamily|WD40-repeat-containing domain superfamily|Vacuolar protein sorting-associated protein Vps41/Vps8	143.972
BdWA1_000235	hypothetical protein	1899.07
BdWA1_000236	hypothetical protein	200.758
BdWA1_000237	Biotin/lipoyl attachment|Chloramphenicol acetyltransferase-like domain superfamily|Single hybrid motif|2-oxo acid dehydrogenase, lipoyl-binding site|2-oxoacid dehydrogenase acyltransferase, catalytic domain	466.715
BdWA1_000238	TRAF-like|MATH/TRAF domain	317.877
BdWA1_000239	Glutathione synthase|Pre-ATP-grasp domain superfamily|Glutathione synthase, N-terminal, eukaryotic|Glutathione synthase, C-terminal, eukaryotic|Glutathione synthase, substrate-binding domain|Glutathione synthase, substrate-binding domain superfamily|Glutathione synthase, alpha-helical	57.8446
BdWA1_000240	hypothetical protein	1674.59
BdWA1_000241	Prefoldin beta-like|Prefoldin	569.876
BdWA1_000242	hypothetical protein	452.16
BdWA1_000243	tRNA-dihydrouridine synthase, conserved site|DUS-like, FMN-binding domain|tRNA-dihydrouridine synthase|Aldolase-type TIM barrel	231.795
BdWA1_000244	hypothetical protein	204.224
BdWA1_000245	hypothetical protein	133.864
BdWA1_000246	CGI121/TPRKB superfamily|CGI121/TPRKB	119.545
BdWA1_000247	DENN domain, C-terminal lobe|MORN motif|AVL9/DENND6 domain	233.794
BdWA1_000248	Translationally controlled tumour protein (TCTP) domain|Translationally controlled tumour protein|Mss4-like superfamily|Mss4/translationally controlled tumour-associated TCTP	786.71
BdWA1_000249	Zinc finger, MYND-type	218.886
BdWA1_000250	Elongation Factor G, domain II|Ribosomal protein S5 domain 2-type fold, subgroup|EF-G domain III/V-like|Translational (tr)-type GTP-binding domain|Translation elongation factor EFTu-like, domain 2|P-loop containing nucleoside triphosphate hydrolase|Translation elongation factor EFG/EF2, domain IV|Elongation factor EFG, domain V-like|Translation protein, beta-barrel domain superfamily|Tr-type G do…	61.5636
BdWA1_000251	Translational (tr)-type GTP-binding domain|P-loop containing nucleoside triphosphate hydrolase	39.6614
BdWA1_000252	GTP1/OBG, conserved site|GTP binding domain|P-loop containing nucleoside triphosphate hydrolase|Developmentally regulated GTP-binding protein|OBG-type guanine nucleotide-binding (G) domain|TGS|GTP binding protein, second domain|Beta-grasp domain superfamily|Small GTP-binding protein domain|TGS-like	169.962
BdWA1_000253	hypothetical protein	188.412
BdWA1_000254	SET domain superfamily|SET domain	216.585
BdWA1_000255	hypothetical protein	63.771
BdWA1_000256	hypothetical protein	146.113
BdWA1_000257	hypothetical protein	123.601
BdWA1_000258	Importin repeat 4|Armadillo-like helical|Armadillo-type fold|Importin beta family	557.969
BdWA1_000259	WD40/YVTN repeat-like-containing domain superfamily|WD40-repeat-containing domain superfamily	144.238
BdWA1_000260	Nucleotide-binding alpha-beta plait domain superfamily|RNA recognition motif domain|RNA-binding domain superfamily	139.311
BdWA1_000261	SMCs flexible hinge superfamily|P-loop containing nucleoside triphosphate hydrolase|SMCs flexible hinge|Structural maintenance of chromosomes protein|RecF/RecN/SMC, N-terminal	88.7873
BdWA1_000262	COG complex component, COG2, C-terminal	150.325
BdWA1_000263	Nucleic acid-binding, OB-fold|P-loop containing nucleoside triphosphate hydrolase|AAA ATPase, AAA+ lid domain|ATPase, AAA-type, core|AAA+ ATPase domain|ATPase, AAA-type, conserved site|Proteasomal ATPase OB C-terminal domain	321.352
BdWA1_000264	Protein of unknown function DUF2981	165.853
BdWA1_000265	Hydroxyacylglutathione hydrolase, C-terminal domain|Ribonuclease Z/Hydroxyacylglutathione hydrolase-like|Hydroxyacylglutathione hydrolase, MBL domain	258.571
BdWA1_000266	hypothetical protein	21.6786
BdWA1_000267	hypothetical protein	13.0527
BdWA1_000268	hypothetical protein	39.8039
BdWA1_000269	hypothetical protein	1.84321
BdWA1_000270	hypothetical protein	34.1376
BdWA1_000271	Ribosomal protein L38e superfamily|Ribosomal protein L38e	924.029
BdWA1_000272	Ribosomal protein L10-like domain superfamily|50S ribosomal protein L10, insertion domain superfamily|60S acidic ribosomal protein P0|Ribosomal protein L10P|60S ribosomal protein L10P, insertion domain	1460.93
BdWA1_000273	hypothetical protein	111.422
BdWA1_000274	hypothetical protein	120.793
BdWA1_000275	hypothetical protein	127.887
BdWA1_000276	EF-hand domain pair	679.562
BdWA1_000277	U-box domain|OBG-type guanine nucleotide-binding (G) domain|Tetratricopeptide repeat|OBG-type GTPase|GTP1/OBG domain superfamily|P-loop containing nucleoside triphosphate hydrolase|GTP-binding protein OBG, C-terminal domain superfamily|GTP-binding protein OBG, C-terminal|Zinc finger, RING/FYVE/PHD-type|GTP binding domain|Tetratricopeptide-like helical domain superfamily|GTP1/OBG domain|CHIP/LubX …	130.364
BdWA1_000278	Glycerol-3-phosphate dehydrogenase, NAD-dependent|6-phosphogluconate dehydrogenase, domain 2|Glycerol-3-phosphate dehydrogenase, NAD-dependent, N-terminal|6-phosphogluconate dehydrogenase-like, C-terminal domain superfamily|Glycerol-3-phosphate dehydrogenase, NAD-dependent, eukaryotic|NAD(P)-binding domain superfamily|Glycerol-3-phosphate dehydrogenase, NAD-dependent, C-terminal	879.776
BdWA1_000279	Protein kinase-like domain superfamily|Protein kinase domain|Protein kinase, ATP binding site|Serine/threonine-protein kinase, active site	320.576
BdWA1_000280	Rieske [2Fe-2S] iron-sulphur domain|Rieske [2Fe-2S] iron-sulphur domain superfamily|Rieske-like [2Fe-2S] domain, NirD-type	90.4559
BdWA1_000281	hypothetical protein	78.2823
BdWA1_000282	TRAPP II complex, Trs120	97.9641
BdWA1_000283	Exosome complex component, N-terminal domain|Exosome complex component Csl4|Nucleic acid-binding, OB-fold	97.8827
BdWA1_000284	ABT1/ESF2, RNA recognition motif|Nucleotide-binding alpha-beta plait domain superfamily|RNA recognition motif domain|RNA-binding domain superfamily|ABT1/Esf2	139.603
BdWA1_000285	DnaJ domain|Chaperone J-domain superfamily	208.201
BdWA1_000286	ELM2 domain	695.334
BdWA1_000287	hypothetical protein	50.6618
BdWA1_000288	RNA recognition motif domain|Eukaryotic translation initiation factor 3 subunit G|Nucleotide-binding alpha-beta plait domain superfamily|Eukaryotic translation initiation factor 3 subunit G, N-terminal|RNA-binding domain superfamily	486.681
BdWA1_000289	hypothetical protein	254.392
BdWA1_000290	Zinc finger, RING/FYVE/PHD-type|Peptidase C19, ubiquitin carboxyl-terminal hydrolase|Ubiquitin-associated domain|Zinc finger, UBP-type|Ubiquitinyl hydrolase, variant UBP zinc finger|Ubiquitin specific protease domain|Ubiquitin specific protease, conserved site|Papain-like cysteine peptidase superfamily	191.539
BdWA1_000291	Ubiquitin specific protease domain|Peptidase C19, ubiquitin carboxyl-terminal hydrolase|Papain-like cysteine peptidase superfamily	200.361
BdWA1_000292	Ribosomal protein L10P|Ribosomal protein L10-like domain superfamily	137.229
BdWA1_000293	Peptidase S1C|PDZ superfamily|Protease Do-like, PDZ domain|Peptidase S1, PA clan	85.3483
BdWA1_000294	Activator of Hsp90 ATPase, Aha1|Activator of 90kDa heat shock protein ATPase-like|Activator of Hsp90 ATPase, N-terminal	249.668
BdWA1_000295	Activator of Hsp90 ATPase, N-terminal|Activator of Hsp90 ATPase, Aha1	258.913
BdWA1_000296	Glutaredoxin, eukaryotic/virial|Thioredoxin-like superfamily|Glutaredoxin subgroup|Glutaredoxin active site|Glutaredoxin	524.434
BdWA1_000297	hypothetical protein	106.1
BdWA1_000298	hypothetical protein	3.50255
BdWA1_000299	hypothetical protein	3.56439
BdWA1_000300	hypothetical protein	0.405035
BdWA1_000301	Tubulin/FtsZ, 2-layer sandwich domain|Tubulin/FtsZ-like, C-terminal domain|Tubulin, conserved site|Alpha tubulin|Tubulin, C-terminal|Tubulin/FtsZ, GTPase domain superfamily|Tubulin/FtsZ, GTPase domain|Beta tubulin, autoregulation binding site|Tubulin|Tubulin/FtsZ, C-terminal	9.9428
BdWA1_000302	Nucleotidyltransferase superfamily|Zinc finger C2H2-type	299.064
BdWA1_000303	GOLD domain|Transmembrane emp24 domain-containing protein	406.672
BdWA1_000304	Bromodomain|Bromodomain, conserved site|Transcription initiation factor TFIID subunit 1, histone acetyltransferase domain|Bromodomain-like superfamily|Transcription initiation factor TFIID subunit 1	169.535
BdWA1_000305	Modulator of levamisole receptor-1|Endoribonuclease YbeY|Metalloprotease catalytic domain superfamily, predicted|Endoribonuclease YbeY, conserved site	71.1024
BdWA1_000306	RNA-binding protein NOB1|NOB1 zinc finger-like superfamily|Ribonuclease, PIN domain|Nin one binding (NOB1) Zn-ribbon-like|Ribonuclease Nob1, eukaryote	206.457
BdWA1_000307	Bet3 family|NO signalling/Golgi transport ligand-binding domain superfamily|Transport protein particle (TRAPP) component	116.465
BdWA1_000308	hypothetical protein	1.26695
BdWA1_000309	hypothetical protein	1.68665
BdWA1_000310	Initiation factor eIF2 gamma, domain 2|P-loop containing nucleoside triphosphate hydrolase|Translational (tr)-type GTP-binding domain|Translation elongation factor EF1A/initiation factor IF2gamma, C-terminal|Translation elongation factor EFTu-like, domain 2|Initiation factor eIF2 gamma, C-terminal|Translation protein, beta-barrel domain superfamily|Initiation factor eIF2 gamma, GTP-binding domain	298.026
BdWA1_000311	hypothetical protein	24.3544
BdWA1_000312	SNF1-related protein kinase regulatory subunit beta|AMP-activated protein kinase, glycogen-binding domain|Immunoglobulin-like fold|Immunoglobulin E-set	150.32
BdWA1_000313	RNA recognition motif domain|Nucleotide-binding alpha-beta plait domain superfamily|RNA-binding domain superfamily	169.035
BdWA1_000314	hypothetical protein	55.5624
BdWA1_000315	THADA/TRM732, DUF2428|Armadillo-type fold	94.0678
BdWA1_000316	Zinc finger, ZPR1-type|ZPR1, zinc finger domain|ZPR1 family|ZPR1, A/B domain	61.719
BdWA1_000317	NOT4, modified RING finger, HC subclass (C4C4-type)|Nucleotide-binding alpha-beta plait domain superfamily|RNA-binding domain superfamily|CCR4-NOT transcription complex subunit 4|CNOT4, RNA recognition motif|RNA recognition motif domain, eukaryote|Zinc finger, RING/FYVE/PHD-type|Zinc finger, RING-type|RNA recognition motif domain	186.017
BdWA1_000318	P-loop containing nucleoside triphosphate hydrolase|Ribosomal protein S5 domain 2-type fold, subgroup|Translation protein, beta-barrel domain superfamily|Translational (tr)-type GTP-binding domain|EF-G domain III/V-like|Elongation Factor G, domain II|Elongation factor EFG, domain V-like|Small GTP-binding protein domain	90.8313
BdWA1_000319	hypothetical protein	11.7623
BdWA1_000320	hypothetical protein	0.874801
BdWA1_000321	Ribosome maturation protein Sdo1/SBDS, C-terminal|Ribosome maturation protein SBDS, N-terminal domain superfamily|Ribosome maturation protein Sdo1/SBDS, central domain superfamily|Ribosome maturation protein Sdo1/SBDS, N-terminal|Ribosome maturation protein Sdo1/SBDS-like|Ribosome maturation protein Sdo1/SBDS|Zinc finger C2H2-type	165.518
BdWA1_000322	Inhibitor of growth protein, N-terminal histone-binding	52.4309
BdWA1_000323	hypothetical protein	85.7428
BdWA1_000324	hypothetical protein	127.647
BdWA1_000325	30s ribosomal protein S13, C-terminal|Ribosomal protein S13|Ribosomal protein S13-like, H2TH|Ribosomal protein S13, conserved site	1375.44
BdWA1_000326	Ribosomal protein L5|Ribosomal protein L5, N-terminal|Ribosomal protein L5 domain superfamily|Ribosomal protein L5, C-terminal	1124.97
BdWA1_000327	Major facilitator superfamily|MFS transporter superfamily	221.504
BdWA1_000328	hypothetical protein	93.6332
BdWA1_000329	ATPase, nucleotide binding domain|Actin family|Actin-related protein 6	59.5938
BdWA1_000330	CDC50/LEM3 family|Cell cycle control protein 50A	248.972
BdWA1_000331	hypothetical protein	261.627
BdWA1_000332	hypothetical protein	293.527
BdWA1_000333	WD40 repeat|WD40/YVTN repeat-like-containing domain superfamily|WD40-repeat-containing domain superfamily	259.807
BdWA1_000334	Protein kinase, ATP binding site|Protein kinase domain|Mitogen-activated protein (MAP) kinase, conserved site|Serine/threonine-protein kinase, active site|Protein kinase-like domain superfamily	476.052
BdWA1_000335	WD40 repeat|WD40/YVTN repeat-like-containing domain superfamily|DDB1- and CUL4-associated factor 8-like|WD40-repeat-containing domain superfamily|WD40 repeat, conserved site	502.221
BdWA1_000336	Rab-GTPase-TBC domain|Rab-GTPase-TBC domain superfamily	266.696
BdWA1_000337	hypothetical protein	119.38
BdWA1_000338	RAP domain	92.8823
BdWA1_000339	Aldolase-type TIM barrel|IMP dehydrogenase/GMP reductase	299.237
BdWA1_000340	Winged helix DNA-binding domain superfamily|Creatinase/aminopeptidase-like|Peptidase M24|Winged helix-like DNA-binding domain superfamily	349.024
BdWA1_000341	MYND-like zinc finger	748.559
BdWA1_000342	hypothetical protein	458.704
BdWA1_000343	Rad4 beta-hairpin domain 3|Rad4, beta-hairpin domain 3 superfamily	462.967
BdWA1_000344	hypothetical protein	467.706
BdWA1_000345	hypothetical protein	328.592
BdWA1_000346	tRNA (guanine-N1-)-methyltransferase, N-terminal|Putative RNA methyltransferase|Alpha/beta knot methyltransferases	158.162
BdWA1_000347	CAP Gly-rich domain superfamily|CAP Gly-rich domain|Ubiquitin-like domain|Ubiquitin-like domain superfamily	71.471
BdWA1_000348	hypothetical protein	10.1908
BdWA1_000349	Ribosomal protein L13|Ribosomal protein L13 superfamily	176.775
BdWA1_000350	Low temperature viability protein Ltv1	175.547
BdWA1_000351	ADF-H/Gelsolin-like domain superfamily|Gelsolin-like domain|von Willebrand factor A-like domain superfamily|Zinc finger, Sec23/Sec24-type|Sec23/Sec24 helical domain superfamily|Zinc finger, Sec23/Sec24-type superfamily|Sec23/Sec24, trunk domain|Gelsolin-like domain superfamily	212.361
BdWA1_000352	Helicase, C-terminal|DEAD/DEAH box helicase domain|P-loop containing nucleoside triphosphate hydrolase|Helicase superfamily 1/2, ATP-binding domain	44.7528
BdWA1_000353	hypothetical protein	235.454
BdWA1_000354	LSM domain superfamily|LSM domain, eukaryotic/archaea-type|Sm-like protein Lsm6/SmF|Small nuclear ribonucleoprotein F	418.381
BdWA1_000355	dUTPase-like|dUTPase-like superfamily|dUTPase, trimeric|Deoxyuridine triphosphate nucleotidohydrolase	401.757
BdWA1_000356	hypothetical protein	415.778
BdWA1_000357	Rhomboid-like superfamily|Peptidase S54, rhomboid|Peptidase S54, rhomboid domain	164.839
BdWA1_000358	hypothetical protein	121.919
BdWA1_000359	Archaeal primase DnaG/twinkle, TOPRIM domain|DNA helicase, DnaB-like, C-terminal|3'-5' exonuclease domain|Twinkle-like protein|DNA-directed DNA polymerase, family A, palm domain|DNA/RNA polymerase superfamily|Ribonuclease H-like superfamily|P-loop containing nucleoside triphosphate hydrolase|Ribonuclease H superfamily|TOPRIM domain|DNA polymerase A	43.9338
BdWA1_000360	Armadillo-type fold|Initiation factor eIF-4 gamma, MA3	175.25
BdWA1_000361	ATPase, F1/V1 complex, beta/alpha subunit, C-terminal|ATP synthase, F1 complex, beta subunit|ATPase, F1/V1/A1 complex, alpha/beta subunit, N-terminal domain|AAA+ ATPase domain|ATPase, F1/V1/A1 complex, alpha/beta subunit, nucleotide-binding domain|P-loop containing nucleoside triphosphate hydrolase|ATPase, alpha/beta subunit, nucleotide-binding domain, active site|ATPase, F1/V1/A1 complex, alpha/…	393.747
BdWA1_000362	Serine hydroxymethyltransferase|Pyridoxal phosphate-dependent transferase, major domain|Serine hydroxymethyltransferase-like domain|Serine hydroxymethyltransferase, pyridoxal phosphate binding site|Pyridoxal phosphate-dependent transferase|Pyridoxal phosphate-dependent transferase, small domain	421.439
BdWA1_000363	DNA methylase, N-6 adenine-specific, conserved site|N6-adenosine-methyltransferase non-catalytic subunit METTL14-like|MT-A70-like	116.111
BdWA1_000364	Transcription factor IIS, N-terminal|TFIIS/LEDGF domain superfamily	263.463
BdWA1_000365	hypothetical protein	3.54501
BdWA1_000366	WD40-repeat-containing domain superfamily|WD40 repeat|G-protein beta WD-40 repeat|Coatomer, WD associated region|Coatomer beta' subunit (COPB2)|WD40/YVTN repeat-like-containing domain superfamily	328.22
BdWA1_000367	Snf7 family	69.6478
BdWA1_000368	Ribonuclease II/R|Nucleic acid-binding, OB-fold|Dis3-like cold-shock domain 2	60.4827
BdWA1_000369	Endonuclease/exonuclease/phosphatase superfamily|Endonuclease/exonuclease/phosphatase	167.666
BdWA1_000370	Peptidase M1, alanyl aminopeptidase, C-terminal domain superfamily|Peptidase M4/M1, CTD superfamily|Aminopeptidase N-like , N-terminal domain|Peptidase M1, alanine aminopeptidase/leukotriene A4 hydrolase|Aminopeptidase N-like , N-terminal domain superfamliy|Peptidase M1, alanyl aminopeptidase, Ig-like fold|Peptidase M1, alanyl aminopeptidase|Peptidase M1, alanyl aminopeptidase, C-terminal|Peptida…	580.819
BdWA1_000371	hypothetical protein	120.313
BdWA1_000372	Exoribonuclease, PH domain 2 superfamily|PNPase/RNase PH domain superfamily|Ribosomal protein S5 domain 2-type fold|Exoribonuclease, phosphorolytic domain 1	101.576
BdWA1_000373	Leucine-rich repeat domain superfamily|Acidic leucine-rich nuclear phosphoprotein 32	708.011
BdWA1_000374	hypothetical protein	106.387
BdWA1_000375	hypothetical protein	136.469
BdWA1_000376	hypothetical protein	255.09
BdWA1_000377	MFS transporter superfamily|Major facilitator superfamily	324.221
BdWA1_000378	hypothetical protein	591.286
BdWA1_000379	Rossmann-like alpha/beta/alpha sandwich fold	265.451
BdWA1_000380	Armadillo-type fold|Armadillo-like helical	180.524
BdWA1_000381	hypothetical protein	169.96
BdWA1_000382	hypothetical protein	181.459
BdWA1_000383	hypothetical protein	49.9883
BdWA1_000384	Ribosomal protein L6, alpha-beta domain superfamily|Ribosomal protein L6, alpha-beta domain|Ribosomal protein L6|Ribosomal protein S15|S15/NS1, RNA-binding|Ribosomal protein L6, conserved site-2	652.656
BdWA1_000385	Tetratricopeptide-like helical domain superfamily|Tetratricopeptide repeat protein TTC27/Emw1|Tetratricopeptide repeat	84.3132
BdWA1_000386	hypothetical protein	185.077
BdWA1_000387	hypothetical protein	73.0143
BdWA1_000388	hypothetical protein	0.510416
BdWA1_000389	RWD domain|Ubiquitin-conjugating enzyme/RWD-like|Protein kinase-like domain superfamily|Protein kinase domain	117.091
BdWA1_000390	hypothetical protein	116.257
BdWA1_000391	Peptide chain release factor class I|Ubiquitin-conjugating enzyme/RWD-like|TBP domain superfamily|Peptide chain release factor|Ubiquitin-fold modifier-conjugating enzyme 1|Peptide chain release factor class I superfamily|TATA-box binding protein	331.878
BdWA1_000392	hypothetical protein	282.67
BdWA1_000393	hypothetical protein	103.08
BdWA1_000394	hypothetical protein	172.669
BdWA1_000395	hypothetical protein	436.958
BdWA1_000396	hypothetical protein	251.232
BdWA1_000397	Armadillo-type fold|Nuclear cap-binding protein subunit 1	0.765661
BdWA1_000398	hypothetical protein	0.854074
BdWA1_000399	U2 small nuclear ribonucleoprotein A'|Leucine-rich repeat|Leucine-rich repeat domain superfamily	0
BdWA1_000400	Tyrosine-protein kinase ephrin type A/B receptor-like|Growth factor receptor cysteine-rich domain superfamily	0.639839
BdWA1_000401	Tyrosine-protein kinase ephrin type A/B receptor-like|Growth factor receptor cysteine-rich domain superfamily	185.256
BdWA1_000402	Transcription factor IIIC subunit 5, HTH domain|Mur ligase, C-terminal domain superfamily|Folylpolyglutamate synthetase|Mur ligase, central|Mur-like, catalytic domain superfamily|TFIIIC, subcomplex tauA subunit Sfc1, triple barrel domain superfamily	152.366
BdWA1_000403	Armadillo-type fold	176.009
BdWA1_000404	Ribosomal protein L29/L35 superfamily|Ribosomal protein L29/L35	72.8877
BdWA1_000405	hypothetical protein	32.223
BdWA1_000406	hypothetical protein	80.0596
BdWA1_000407	P-loop containing nucleoside triphosphate hydrolase|IPP transferase|Dimethylallyltransferase	0.553475
BdWA1_000408	RNA recognition motif domain|RNA-binding domain superfamily|Nucleotide-binding alpha-beta plait domain superfamily	0.219413
BdWA1_000409	hypothetical protein	0.116492
BdWA1_000410	hypothetical protein	6.85557
BdWA1_000411	hypothetical protein	0
BdWA1_000412	hypothetical protein	0.316984
BdWA1_000413	P-loop containing nucleoside triphosphate hydrolase|DNA mismatch repair protein MutS, C-terminal|DNA mismatch repair MutS family|DNA mismatch repair protein Msh2	355.982
BdWA1_000414	DNA mismatch repair MutS family|DNA mismatch repair protein MutS, core|P-loop containing nucleoside triphosphate hydrolase|DNA mismatch repair protein Msh2|DNA mismatch repair protein MutS, core domain superfamily	248.672
BdWA1_000415	MutS, connector domain superfamily	194.795
BdWA1_000416	hypothetical protein	154.011
BdWA1_000417	hypothetical protein	182.661
BdWA1_000418	Anticodon-binding|Class II Aminoacyl-tRNA synthetase/Biotinyl protein ligase (BPL) and lipoyl protein ligase (LPL)|Glycyl-tRNA synthetase-like core domain|Glycyl-tRNA synthetase/DNA polymerase subunit gamma-2|Aminoacyl-tRNA synthetase, class II (G/ P/ S/T)|Glycyl-tRNA synthetase|Aminoacyl-tRNA synthetase, class II|Anticodon-binding domain superfamily	337.064
BdWA1_000419	Anamorsin	415.274
BdWA1_000420	Bromodomain|Bromodomain-like superfamily|GNAT domain|Histone acetyltransferase GCN5|Acyl-CoA N-acyltransferase	523.061
BdWA1_000421	Protein dopey|Dopey, N-terminal	549.352
BdWA1_000422	Inner membrane complex protein	3.84149
BdWA1_000423	hypothetical protein	66.1766
BdWA1_000424	hypothetical protein	244.909
BdWA1_000425	Peptidase S54, rhomboid domain|Rhomboid-like superfamily	438.015
BdWA1_000426	Thioredoxin, conserved site|Thioredoxin domain|Thioredoxin-like superfamily	398.144
BdWA1_000427	hypothetical protein	27.0801
BdWA1_000428	U6 snRNA phosphodiesterase 1	200.963
BdWA1_000429	PITH domain|PITH domain superfamily|Galactose-binding-like domain superfamily|PITH domain-containing protein 1-like	183.691
BdWA1_000430	Aspartate/ornithine carbamoyltransferase|Aspartate carbamoyltransferase|Aspartate/ornithine carbamoyltransferase superfamily|Aspartate/ornithine carbamoyltransferase, carbamoyl-P binding|Aspartate/ornithine carbamoyltransferase, Asp/Orn-binding domain	483.87
BdWA1_000431	Forkhead-associated (FHA) domain|Zinc finger, RING/FYVE/PHD-type|Zinc finger, RING-CH-type|SMAD/FHA domain superfamily	581.235
BdWA1_000432	ATPase, nucleotide binding domain|Heat shock protein 70 family|Aminomethyltransferase, folate-binding domain|Glycine cleavage T-protein/YgfZ, C-terminal|Heat shock protein 70kD, C-terminal domain superfamily|GTP-binding protein TrmE/Aminomethyltransferase GcvT, domain 1	186.249
BdWA1_000433	WD40 repeat|WD40/YVTN repeat-like-containing domain superfamily|WD40-repeat-containing domain superfamily	82.6221
BdWA1_000434	Vacuolar protein sorting-associated protein 13, C-terminal|Vacuolar protein sorting-associated protein 13-like, N-terminal domain	181.629
BdWA1_000435	Kelch-type beta propeller|Kelch repeat type 1|SKP1/BTB/POZ domain superfamily|Potassium channel tetramerisation-type BTB domain|BTB/POZ domain	278.867
BdWA1_000436	Nucleotide-diphospho-sugar transferases|UDPGP family|UDP-sugar pyrophosphorylase	540.151
BdWA1_000437	hypothetical protein	208.494
BdWA1_000438	hypothetical protein	257.407
BdWA1_000439	Phosphoenolpyruvate carboxykinase, C-terminal|Phosphoenolpyruvate carboxykinase, N-terminal|Phosphoenolpyruvate carboxykinase, ATP-utilising|Phosphoenolpyruvate carboxykinase (ATP), conserved site	424.767
BdWA1_000440	Ribonuclease II/R|Nucleic acid-binding, OB-fold|Dis3-like cold-shock domain 2|Ribonuclease II/R, conserved site	170.938
BdWA1_000441	Nucleotide-binding alpha-beta plait domain superfamily|WW domain superfamily|RNA recognition motif domain|WW domain|RNA-binding domain superfamily	950.431
BdWA1_000442	Endonuclease/exonuclease/phosphatase superfamily|Endonuclease/exonuclease/phosphatase	1210.9
BdWA1_000443	GEX1/Brambleberry	45.8466
BdWA1_000444	P-loop containing nucleoside triphosphate hydrolase|Myosin head, motor domain|Class XIV myosin, motor domain|Kinesin motor domain superfamily	7.03555
BdWA1_000445	OBG-type guanine nucleotide-binding (G) domain|GTP binding domain|Beta-grasp domain superfamily|TGS|Developmentally regulated GTP-binding protein|Small GTP-binding protein domain|GTP1/OBG, conserved site|TGS-like|P-loop containing nucleoside triphosphate hydrolase|GTP binding protein, second domain	1.09759
BdWA1_000446	Riboflavin kinase domain, bacterial/eukaryotic|Riboflavin kinase|Riboflavin kinase domain superfamily	0.5741
BdWA1_000447	ATPase, nucleotide binding domain|Tetratricopeptide-like helical domain superfamily|Tetratricopeptide repeat|Heat shock protein 70 family|Heat shock protein 70, conserved site	1.40132
BdWA1_000448	Helicase, C-terminal|Helicase superfamily 1/2, ATP-binding domain|DEAD/DEAH box helicase domain|DDX54/DBP10 family|P-loop containing nucleoside triphosphate hydrolase	0.884373
BdWA1_000449	Translational (tr)-type GTP-binding domain|Translation initiation factor IF- 2|P-loop containing nucleoside triphosphate hydrolase|Translation protein, beta-barrel domain superfamily|Translation initiation factor IF-2, domain 3 superfamily|Small GTP-binding protein domain	28.65
BdWA1_000450	Ribosomal protein L21-like|L21-like superfamily	114.955
BdWA1_000451	hypothetical protein	97.3049
BdWA1_000452	hypothetical protein	57.1019
BdWA1_000453	hypothetical protein	45.4817
BdWA1_000454	Band 7, C-terminal extension|Band 7/SPFH domain superfamily|Stomatin/HflK/HflC family|Band 7 domain	149.763
BdWA1_000455	RNA polymerase Rpb1, domain 3|RNA polymerase II, heptapeptide repeat, eukaryotic|RNA polymerase, N-terminal|RNA polymerase Rpb1, domain 7 superfamily|RNA polymerase Rpb1, domain 4|RNA polymerase Rpb1, domain 1|RNA polymerase Rpb1, domain 5|RNA polymerase Rpb1, clamp domain superfamily|RNA polymerase Rpb1, domain 6|RNA polymerase Rpb1, domain 7|RNA polymerase, alpha subunit|RNA polymerase Rpb1, fu…	155.988
BdWA1_000456	CDC50/LEM3 family	470.897
BdWA1_000457	T-complex protein 1, alpha subunit|GroEL-like apical domain superfamily|GroEL-like equatorial domain superfamily|TCP-1-like chaperonin intermediate domain superfamily|Chaperone tailless complex polypeptide 1 (TCP-1)|Chaperonin TCP-1, conserved site|Chaperonin Cpn60/GroEL/TCP-1 family	569.815
BdWA1_000458	hypothetical protein	370.189
BdWA1_000459	Lysine methyltransferase|S-adenosyl-L-methionine-dependent methyltransferase superfamily	39.9042
BdWA1_000460	Ankyrin repeat|Ankyrin repeat-containing domain superfamily|Phosphorylated adapter RNA export protein, RNA-binding domain|Phosphorylated adapter RNA export protein, RNA-binding domain superfamily	263.071
BdWA1_000461	PhoD-like superfamily|Metallo-dependent phosphatase-like|PhoD-like phosphatase, metallophosphatase domain	196.861
BdWA1_000462	SAP domain|SAP domain superfamily	391.444
BdWA1_000463	Adenylyl cyclase-associated protein CAP, fungal type|Adenylate cyclase-associated CAP, C-terminal superfamily|Cyclase-associated protein CAP/septum formation inhibitor MinC, C-terminal|C-CAP/cofactor C-like domain|Adenylate cyclase-associated CAP, C-terminal|Adenylate cyclase-associated CAP	582.745
BdWA1_000464	hypothetical protein	609.615
BdWA1_000465	hypothetical protein	322.177
BdWA1_000466	hypothetical protein	482.287
BdWA1_000467	S-adenosyl-L-methionine-dependent methyltransferase superfamily|Adrift-type ribose 2-O-methyltransferase domain|Ribosomal RNA methyltransferase, FtsJ domain	282.434
BdWA1_000468	Ribonuclease Z/Hydroxyacylglutathione hydrolase-like|Metallo-beta-lactamase	146.697
BdWA1_000469	Beta-Casp domain|Ribonuclease Z/Hydroxyacylglutathione hydrolase-like|Zn-dependent metallo-hydrolase, RNA specificity domain	149.13
BdWA1_000470	hypothetical protein	272.63
BdWA1_000471	hypothetical protein	164.196
BdWA1_000472	ABC transporter-like, ATP-binding domain|ABC transporter type 1, transmembrane domain|ABC transporter type 1, transmembrane domain superfamily|P-loop containing nucleoside triphosphate hydrolase|AAA+ ATPase domain	212.382
BdWA1_000473	Iron hydrogenase, large subunit, C-terminal|Iron hydrogenase	158.916
BdWA1_000474	Ribosomal protein L19/L19e|Ribosomal protein L19/L19e, domain 1|60S ribosomal protein L19|Ribosomal protein L19/L19e superfamily|Ribosomal protein L19/L19e conserved site	837.546
BdWA1_000475	HhH-GPD domain|Endonuclease III-like, conserved site-2|Helix-hairpin-helix motif|DNA glycosylase|Endonuclease III-like protein 1|Helix-hairpin-helix, base-excision DNA repair, C-terminal	228.084
BdWA1_000476	F-box domain|F-box-like domain superfamily	155.08
BdWA1_000477	hypothetical protein	64.7691
BdWA1_000478	Adenosylhomocysteinase-like superfamily|S-adenosyl-L-homocysteine hydrolase, NAD binding domain|Adenosylhomocysteinase-like|NAD(P)-binding domain superfamily	4731.84
BdWA1_000479	hypothetical protein	0.456697
BdWA1_000480	hypothetical protein	0.561594
BdWA1_000481	hypothetical protein	0.041879
BdWA1_000482	Phosphatidylinositol anchor biosynthesis protein PIGW/GWT1	0.50709
BdWA1_000483	hypothetical protein	0.009588
BdWA1_000484	Eukaryotic translation initiation factor 3 subunit J	5.97459
BdWA1_000485	hypothetical protein	0
BdWA1_000486	hypothetical protein	0.160681
BdWA1_000487	Histone H3/CENP-A|Histone-fold|Histone H2A/H2B/H3	34.1998
BdWA1_000488	Histone H2A, C-terminal domain|Histone H2A|Histone-fold|Histone H2A/H2B/H3	875.656
BdWA1_000489	hypothetical protein	151.669
BdWA1_000490	Nuclear segregation protein Bfr1	1554.95
BdWA1_000491	Armadillo-like helical|Armadillo-type fold	427.866
BdWA1_000492	Armadillo-like helical|Armadillo-type fold|Clathrin/coatomer adaptor, adaptin-like, N-terminal	315.565
BdWA1_000493	hypothetical protein	201.941
BdWA1_000494	P-loop containing nucleoside triphosphate hydrolase|CWF11 family|DNA2/NAM7 helicase-like, C-terminal|DNA2/NAM7 helicase, helicase domain|Intron-binding protein aquarius, N-terminal|DNA2/NAM7-like helicase	170.701
BdWA1_000495	Arsenical pump ATPase, ArsA/GET3|P-loop containing nucleoside triphosphate hydrolase|Anion-transporting ATPase-like domain	112.65
BdWA1_000496	Armadillo-like helical|Armadillo-type fold|Armadillo	190.743
BdWA1_000497	Protein kinase-like domain superfamily|Serine/threonine-protein kinase, active site|Protein kinase domain|Protein kinase, ATP binding site	173.218
BdWA1_000498	hypothetical protein	17.0293
BdWA1_000499	Methioninyl-tRNA synthetase core domain|Methionyl-tRNA synthetase, anticodon-binding domain|Methionine-tRNA synthetase, type 2|Methionyl-tRNA synthetase|Methionyl/Leucyl tRNA synthetase|Rossmann-like alpha/beta/alpha sandwich fold|Aminoacyl-tRNA synthetase, class Ia, anticodon-binding	249.013
BdWA1_000500	hypothetical protein	23.9337
BdWA1_000501	P-loop containing nucleoside triphosphate hydrolase|GTP binding domain	115.242
BdWA1_000502	Snf7 family	211.264
BdWA1_000503	hypothetical protein	0
BdWA1_000504	CRAL-TRIO lipid binding domain superfamily|CRAL-TRIO lipid binding domain|CRAL/TRIO, N-terminal domain superfamily	528.285
BdWA1_000505	P-loop containing nucleoside triphosphate hydrolase|SNF2-like, N-terminal domain superfamily|Helicase superfamily 1/2, ATP-binding domain|SNF2, N-terminal	187.563
BdWA1_000506	Transcription elongation factor S-II, central domain superfamily	218.078
BdWA1_000507	Transketolase-like, pyrimidine-binding domain|Multifunctional 2-oxoglutarate metabolism enzyme, C-terminal domain superfamily|2-oxoglutarate dehydrogenase E1 component|Thiamin diphosphate-binding fold|Multifunctional 2-oxoglutarate metabolism enzyme, C-terminal|Dehydrogenase, E1 component	292.565
BdWA1_000508	hypothetical protein	133.849
BdWA1_000509	hypothetical protein	65.8008
BdWA1_000510	hypothetical protein	3.16985
BdWA1_000511	hypothetical protein	556.158
BdWA1_000512	Armadillo-type fold|Armadillo-like helical|Condensin complex subunit 3	205.653
BdWA1_000513	Armadillo-like helical|Small GTPase superfamily, ARF/SAR type|P-loop containing nucleoside triphosphate hydrolase|Armadillo-type fold|Small GTP-binding protein domain	132.406
BdWA1_000514	hypothetical protein	1.21432
BdWA1_000515	SDA1 domain|Sda1	108.452
BdWA1_000516	hypothetical protein	94.0574
BdWA1_000517	Condensin complex subunit 2/barren	36.0961
BdWA1_000518	FAD/NAD-linked reductase, dimerisation domain superfamily|FAD/NAD(P)-binding domain superfamily|Pyridine nucleotide-disulphide oxidoreductase, class I, active site|Thioredoxin/glutathione reductase selenoprotein|FAD/NAD(P)-binding domain|Pyridine nucleotide-disulphide oxidoreductase, class I|Pyridine nucleotide-disulphide oxidoreductase, dimerisation domain	265.207
BdWA1_000519	Lipase maturation factor	396.387
BdWA1_000520	Sec1-like protein|Sec1-like, domain 1|Sec1-like, domain 3a|Sec1-like, domain 2|Sec1-like superfamily	121.972
BdWA1_000521	hypothetical protein	251.91
BdWA1_000522	hypothetical protein	458.283
BdWA1_000523	hypothetical protein	304.41
BdWA1_000524	hypothetical protein	356.141
BdWA1_000525	Zinc finger, RING-type|Zinc finger, RING/FYVE/PHD-type	39.8509
BdWA1_000526	Transmembrane protein 147	343.343
BdWA1_000527	Class I glutamine amidotransferase-like|DJ-1/PfpI	968.291
BdWA1_000528	hypothetical protein	306.399
BdWA1_000529	CRAL-TRIO lipid binding domain superfamily|Rho GTPase activation protein|CRAL-TRIO lipid binding domain|Rho GTPase-activating protein domain	219.781
BdWA1_000530	Immunoglobulin E-set|Immunoglobulin-like fold|Filamin/ABP280 repeat-like	150.325
BdWA1_000531	AP2/ERF domain	178.149
BdWA1_000532	Flavodoxin/nitric oxide synthase|Flavoprotein-like superfamily|Flavodoxin-like	132.241
BdWA1_000533	Ferredoxin-NADP reductase (FNR), nucleotide-binding domain|Riboflavin synthase-like beta-barrel	175.823
BdWA1_000534	RNA recognition motif domain|Class II Aminoacyl-tRNA synthetase/Biotinyl protein ligase (BPL) and lipoyl protein ligase (LPL)|Nucleotide-binding alpha-beta plait domain superfamily|RNA-binding domain superfamily	414.293
BdWA1_000535	Rossmann-like alpha/beta/alpha sandwich fold|Phosphoadenosine phosphosulphate reductase	170.345
BdWA1_000536	Saf4/Yju2 protein	155.139
BdWA1_000537	tRNA synthetases class I, catalytic domain|Rossmann-like alpha/beta/alpha sandwich fold|Aminoacyl-tRNA synthetase, class Ia, anticodon-binding|Cysteinyl-tRNA synthetase/mycothiol ligase|Cysteine-tRNA ligase	218.688
BdWA1_000538	hypothetical protein	77.5768
BdWA1_000539	hypothetical protein	167.788
BdWA1_000540	Alba-like domain superfamily	94.11
BdWA1_000541	Immune mapped protein 2, N-terminal	559.882
BdWA1_000542	hypothetical protein	195.709
BdWA1_000543	HotDog domain superfamily	645.229
BdWA1_000544	hypothetical protein	387.99
BdWA1_000545	CS domain|NudC family|HSP20-like chaperone	98.215
BdWA1_000546	SF3A3 domain|Splicing factor 3A subunit 3|Splicing factor SF3a60 /Prp9 subunit, C-terminal	163.221
BdWA1_000547	Fe-S hydro-lyase, tartrate dehydratase beta-type, catalytic domain|Fe-S hydro-lyase, tartrate dehydratase alpha-type, catalytic domain|Fe-S hydro-lyase, tartrate dehydratase beta-type, catalytic domain superfamily|Iron-dependent fumarate hydratase	175.167
BdWA1_000548	hypothetical protein	91.0831
BdWA1_000549	hypothetical protein	336.025
BdWA1_000550	hypothetical protein	23.6526
BdWA1_000551	Pre-mRNA-splicing factor Spp2-like|Spp2/MOS2, G-patch domain	0.885796
BdWA1_000552	Glutamate-cysteine ligase catalytic subunit|Glutamine synthetase/guanido kinase, catalytic domain	1.22041
BdWA1_000553	Alpha-ketoglutarate-dependent dioxygenase AlkB-like|Alkylated DNA repair protein AlkB|Alpha-ketoglutarate-dependent dioxygenase AlkB-like superfamily	0
BdWA1_000554	DNA-directed RNA polymerase, insert domain superfamily|DNA-directed RNA polymerase, RpoA/D/Rpb3-type|DNA-directed RNA polymerase, insert domain|RNA polymerase, RBP11-like subunit|DNA-directed RNA polymerase, 30-40kDa subunit, conserved site	0.558835
BdWA1_000555	6-Cysteine (6-Cys) domain|6-Cysteine (6-Cys) domain superfamily	0
BdWA1_000556	DUS-like, FMN-binding domain|Aldolase-type TIM barrel|tRNA-dihydrouridine synthase, conserved site|tRNA-dihydrouridine(20/20a) synthase	0
BdWA1_000557	hypothetical protein	0
BdWA1_000558	hypothetical protein	0
BdWA1_000559	HSP20-like chaperone|CS domain	0
BdWA1_000560	Pyridoxal phosphate-dependent transferase|Cysteine desulfurase|Aminotransferase class V domain|Pyridoxal phosphate-dependent transferase, major domain|Cysteine desulfurase IscS|Aminotransferase class-V, pyridoxal-phosphate binding site|Pyridoxal phosphate-dependent transferase, small domain	1.63019
BdWA1_000561	hypothetical protein	0.124564
BdWA1_000562	hypothetical protein	0
BdWA1_000563	hypothetical protein	0.794131
BdWA1_000564	Fibronectin type II domain superfamily|Fibronectin type II domain|Calcineurin B protein|EF-hand domain|PA14 domain|EF-Hand 1, calcium-binding site|PA14/GLEYA domain|mRNA splicing factor Cwf18-like|EF-hand domain pair	0.305963
BdWA1_000565	Sortilin, N-terminal|WD40/YVTN repeat-like-containing domain superfamily|VPS10|Sortilin, C-terminal	185.398
BdWA1_000566	Ribosome biogenesis protein Bms1/Tsr1|Ribosome biogenesis protein BMS1/TSR1, C-terminal	274.199
BdWA1_000567	AARP2CN|Ribosome biogenesis protein Bms1/Tsr1	213.153
BdWA1_000568	hypothetical protein	125.332
BdWA1_000569	Cytoadherence-linked asexual protein	387.317
BdWA1_000570	hypothetical protein	33.1242
BdWA1_000571	hypothetical protein	34.3782
BdWA1_000572	YgfZ/GcvT conserved site|YgfZ/GcvT|GTP-binding protein TrmE/Aminomethyltransferase GcvT, domain 1	47.4485
BdWA1_000573	hypothetical protein	916.659
BdWA1_000574	hypothetical protein	151.262
BdWA1_000575	P-loop containing nucleoside triphosphate hydrolase|ATPase, AAA-type, core|ClpA/B family|ClpA/ClpB, AAA lid domain|AAA+ ATPase domain	140.301
BdWA1_000576	HSP20-like chaperone	103.187
BdWA1_000577	hypothetical protein	95.6323
BdWA1_000578	Sirtuin family|DHS-like NAD/FAD-binding domain superfamily|Sirtuin family, catalytic core domain	236.598
BdWA1_000579	Zinc finger, RING/FYVE/PHD-type|Zinc finger, MIZ-type	206.42
BdWA1_000580	hypothetical protein	9045.72
BdWA1_000581	Translational (tr)-type GTP-binding domain|P-loop containing nucleoside triphosphate hydrolase|EF-G domain III/V-like|Ribosomal protein S5 domain 2-type fold|Ribosomal protein S5 domain 2-type fold, subgroup|Elongation factor EFG, domain V-like|Translation elongation factor EFG/EF2, domain IV|Small GTP-binding protein domain|Translation protein, beta-barrel domain superfamily|Translation elongati…	2354.7
BdWA1_000582	mRNA splicing factor Cwf21 domain	182.642
BdWA1_000583	hypothetical protein	43.2968
BdWA1_000584	hypothetical protein	114.086
BdWA1_000585	Bax inhibitor 1-related	1008.97
BdWA1_000586	Pseudouridine synthase, catalytic domain superfamily|tRNA pseudouridine synthase Pus10-like	62.2461
BdWA1_000587	hypothetical protein	205.305
BdWA1_000588	Thiolase, C-terminal|Thiolase-like|Thiolase|Thiolase, N-terminal	318.712
BdWA1_000589	Phosphatidylinositol 3-/4-kinase, catalytic domain|Phosphatidylinositol 3-/4-kinase, catalytic domain superfamily|Phosphatidylinositol 3/4-kinase, conserved site|Phosphatidylinositol kinase|Protein kinase-like domain superfamily|Phosphoinositide 3-kinase, accessory (PIK) domain|Armadillo-type fold|Phosphoinositide 3-kinase, accessory (PIK) domain superfamily	278.213
BdWA1_000590	hypothetical protein	453.711
BdWA1_000591	mRNA export factor GLE1-like|GLE1-like superfamily	510.231
BdWA1_000592	hypothetical protein	335.345
BdWA1_000593	Helicase, C-terminal|P-loop containing nucleoside triphosphate hydrolase|RNA-binding domain, S1|S1 domain|DNA/RNA helicase, ATP-dependent, DEAH-box type, conserved site|Nucleic acid-binding, OB-fold|Helicase-associated domain|AAA+ ATPase domain|DEAD-box helicase, OB fold|Helicase superfamily 1/2, ATP-binding domain	250.911
BdWA1_000594	WD40/YVTN repeat-like-containing domain superfamily|WD40 repeat|WD40-repeat-containing domain superfamily	328.612
BdWA1_000595	hypothetical protein	159.791
BdWA1_000596	TFIIS/LEDGF domain superfamily|Zinc finger, TFIIS-type|Transcription elongation factor S-II, central domain|Transcription elongation factor S-II, central domain superfamily|Transcription elongation factor, IIS-type|Transcription factor IIS, N-terminal	120.501
BdWA1_000597	hypothetical protein	201.366
BdWA1_000598	hypothetical protein	1661.24
BdWA1_000599	Nucleic acid-binding, OB-fold	126.069
BdWA1_000600	ENTH domain|ENTH/VHS	191.153
BdWA1_000601	hypothetical protein	35.9891
BdWA1_000602	Ribosomal protein L3, domain 3, archaeal type superfamily|Ribosomal protein L3, archaeal/eukaryotic type|Translation protein, beta-barrel domain superfamily|Ribosomal protein L3, conserved site|Ribosomal protein L3	1671.32
BdWA1_000603	EF-hand domain pair	386.643
BdWA1_000604	Josephin domain|Machado-Joseph disease protein	461.297
BdWA1_000605	Brix domain|Ribosome biogenesis protein Rpf2	203.556
BdWA1_000606	Eukaryotic rRNA processing	258.84
BdWA1_000607	S-adenosyl-L-methionine-dependent methyltransferase superfamily|Methyltransferase type 11	344.07
BdWA1_000608	Palmitoyltransferase, DHHC domain	182.469
BdWA1_000609	hypothetical protein	0.807092
BdWA1_000610	hypothetical protein	0.566275
BdWA1_000611	hypothetical protein	0.894615
BdWA1_000612	hypothetical protein	0.545694
BdWA1_000613	hypothetical protein	1.78932
BdWA1_000614	Zinc finger C2H2-type	233.75
BdWA1_000615	hypothetical protein	63.9017
BdWA1_000616	Ribonuclease Z/Hydroxyacylglutathione hydrolase-like|Integrator complex subunit 9	60.2455
BdWA1_000617	TATA-box binding protein|TBP domain superfamily|TATA-box binding protein, eukaryotic	571.188
BdWA1_000618	Armadillo-type fold|MIF4G-like, type 3|Initiation factor 4G	312.769
BdWA1_000619	Tetratricopeptide-like helical domain superfamily	79.9811
BdWA1_000620	Pre-mRNA-splicing regulator WTAP	73.9028
BdWA1_000621	WD40/YVTN repeat-like-containing domain superfamily|WD40-repeat-containing domain superfamily	10.6747
BdWA1_000622	hypothetical protein	140.16
BdWA1_000623	SANT/Myb domain|Myb domain|Homeobox-like domain superfamily|Pre-mRNA splicing factor component Cdc5p/Cef1, C-terminal	161.767
BdWA1_000624	RAP domain|Restriction endonuclease type II-like	23.0084
BdWA1_000625	hypothetical protein	0
BdWA1_000626	hypothetical protein	0
BdWA1_000627	MORN motif	0.384984
BdWA1_000628	P-loop containing nucleoside triphosphate hydrolase	0.340404
BdWA1_000629	hypothetical protein	0
BdWA1_000630	hypothetical protein	1.55435
BdWA1_000631	hypothetical protein	0.501278
BdWA1_000632	hypothetical protein	1.04046
BdWA1_000633	hypothetical protein	1.8655
BdWA1_000634	CCR4-NOT transcription complex subunit 1|CCR4-NOT transcription complex subunit 1, domain 4|CCR4-NOT transcription complex subunit 1, TTP binding domain|CCR4-NOT transcription complex subunit 1, CAF1-binding domain|CCR4-NOT subunit 1, TTP binding domain superfamily|CCR4-Not complex component, Not1, C-terminal	143.958
BdWA1_000635	Zinc finger, CHY-type superfamily|Zinc finger, CHY-type	102.714
BdWA1_000636	hypothetical protein	228.414
BdWA1_000637	hypothetical protein	152.492
BdWA1_000638	Chaperone J-domain superfamily|DnaJ domain, conserved site|DnaJ domain	116.94
BdWA1_000639	Thioredoxin-like superfamily|Thioredoxin-like fold	32.1096
BdWA1_000640	hypothetical protein	13.5582
BdWA1_000641	MFS transporter superfamily|Major facilitator, sugar transporter-like|Glucose transporter GLUT|Sugar/inositol transporter|Sugar transporter, conserved site|Major facilitator superfamily domain	423.299
BdWA1_000642	hypothetical protein	17.6706
BdWA1_000643	tRNA-guanine(15) transglycosylase-like|Queuine tRNA-ribosyltransferase-like|Winged helix-like DNA-binding domain superfamily|Transcription factor E	284.024
BdWA1_000644	Queuine tRNA-ribosyltransferase-like|tRNA-guanine(15) transglycosylase-like	156.975
BdWA1_000645	EF-hand domain|Protein kinase domain|Protein kinase-like domain superfamily|EF-Hand 1, calcium-binding site|Protein kinase, ATP binding site|EF-hand domain pair|Serine/threonine-protein kinase, active site	473.416
BdWA1_000646	HAD-like superfamily|HAD superfamily|HAD-superfamily hydrolase, subfamily IIB	257.591
BdWA1_000647	HAD superfamily|HAD-superfamily hydrolase, subfamily IIB|HAD-like superfamily|Cof family	565.474
BdWA1_000648	HAD-like superfamily|HAD superfamily	84.2036
BdWA1_000649	HAD-superfamily hydrolase, subfamily IIB|HAD-like superfamily|HAD superfamily	89.497
BdWA1_000650	HAD superfamily|HAD-like superfamily	256.004
BdWA1_000651	Cof family|HAD-like superfamily|HAD-superfamily hydrolase, subfamily IIB|HAD superfamily	1716.75
BdWA1_000652	HAD-like superfamily|HAD superfamily	102.718
BdWA1_000653	HAD superfamily|HAD-superfamily hydrolase, subfamily IIB|HAD-like superfamily	64.4082
BdWA1_000654	HAD-like superfamily|HAD superfamily	57.9765
BdWA1_000655	hypothetical protein	0
BdWA1_000656	Nucleosome assembly protein (NAP)|NAP-like superfamily|p53-like tetramerisation domain superfamily	343.72
BdWA1_000657	hypothetical protein	262.038
BdWA1_000658	EF-G domain III/V-like|P-loop containing nucleoside triphosphate hydrolase|Translation protein, beta-barrel domain superfamily|Elongation factor EFG, domain V-like|Small GTP-binding protein domain|Ribosomal protein S5 domain 2-type fold, subgroup|Translational (tr)-type GTP-binding domain|Ribosomal protein S5 domain 2-type fold	96.432
BdWA1_000659	Pre-mRNA-splicing factor SLU7|CBF1-interacting co-repressor CIR, N-terminal domain	155.003
BdWA1_000660	Programmed cell death protein 2, C-terminal	107.225
BdWA1_000661	hypothetical protein	1882.77
BdWA1_000662	WD40-repeat-containing domain superfamily|WD40 repeat|Eukaryotic translation initiation factor 3 subunit I|WD40 repeat, conserved site|WD40/YVTN repeat-like-containing domain superfamily	420.473
BdWA1_000663	Pyridoxal phosphate-dependent transferase, major domain|Pyridoxal phosphate-dependent transferase, small domain|Pyridoxal phosphate-dependent transferase|Aminotransferase class-V, pyridoxal-phosphate binding site|Aminotransferase class V domain|Cysteine desulfurase, SufS	145.419
BdWA1_000664	Inorganic polyphosphate/ATP-NAD kinase, N-terminal|NAD kinase/diacylglycerol kinase-like domain superfamily|ATP-NAD kinase, PpnK-type, C-terminal	112.438
BdWA1_000665	Translation elongation factor EF1B, beta/delta subunit, guanine nucleotide exchange domain|Translation elongation factor eEF-1beta-like superfamily|Translation elongation factor EF1B/ribosomal protein S6	883.397
BdWA1_000666	Kinesin-like protein|Kinesin motor domain|P-loop containing nucleoside triphosphate hydrolase|Kinesin motor domain, conserved site|Kinesin motor domain superfamily	7.3833
BdWA1_000667	Transcription factor IIA, beta-barrel	143.758
BdWA1_000668	Cyclophilin-type peptidyl-prolyl cis-trans isomerase domain|Cyclophilin-like domain superfamily	125.827
BdWA1_000669	Mitochondrial substrate/solute carrier|P-loop containing nucleoside triphosphate hydrolase|Mitochondrial carrier domain superfamily|GPN-loop GTPase|Mitochondrial phosphate carrier protein Pic2/Mir1-like	234.27
BdWA1_000670	Serine/threonine-protein kinase, active site|Protein kinase-like domain superfamily|Protein kinase domain	60.4392
BdWA1_000671	Pseudouridine synthase I, TruA|Pseudouridine synthase I, TruA, alpha/beta domain|Cyclophilin-type peptidyl-prolyl cis-trans isomerase domain|Pseudouridine synthase I, TruA, C-terminal|Cyclophilin-like domain superfamily|Pseudouridine synthase PUS1/ PUS2-like|Pseudouridine synthase TruA/RsuA/RluB/E/F, N-terminal|Pseudouridine synthase, catalytic domain superfamily	74.4116
BdWA1_000672	Arf GTPase activating protein|ARFGAP/RecO-like zinc finger|ArfGAP domain superfamily	246.214
BdWA1_000673	Protein kinase domain|Protein kinase-like domain superfamily	355.141
BdWA1_000674	hypothetical protein	11.4415
BdWA1_000675	Regulator of chromosome condensation, RCC1|Myosin head, motor domain|IQ motif, EF-hand binding site|Regulator of chromosome condensation 1/beta-lactamase-inhibitor protein II|P-loop containing nucleoside triphosphate hydrolase|Kinesin motor domain superfamily	143.377
BdWA1_000676	Intermembrane transport protein PqiA-like	153.257
BdWA1_000677	hypothetical protein	781.388
BdWA1_000678	E3 ubiquitin-protein ligase MGRN1/RNF157-like|Zinc finger, RING-type|Zinc finger, RING/FYVE/PHD-type	155.494
BdWA1_000679	WD40-repeat-containing domain superfamily|WD40/YVTN repeat-like-containing domain superfamily	365.266
BdWA1_000680	hypothetical protein	140.802
BdWA1_000681	hypothetical protein	36.0983
BdWA1_000682	GroEL-like equatorial domain superfamily|Chaperone tailless complex polypeptide 1 (TCP-1)|Chaperonin TCP-1, conserved site|TCP-1-like chaperonin intermediate domain superfamily|T-complex protein 1, theta subunit|GroEL-like apical domain superfamily|Chaperonin Cpn60/GroEL/TCP-1 family	377.091
BdWA1_000683	Rtr1/RPAP2 domain|Rtr1/RPAP2 domain superfamily	137.148
BdWA1_000684	hypothetical protein	15.5881
BdWA1_000685	hypothetical protein	136.908
BdWA1_000686	hypothetical protein	244.133
BdWA1_000687	SH3-like domain superfamily	340.286
BdWA1_000688	hypothetical protein	60.6414
BdWA1_000689	Homologous-pairing protein 2, winged helix domain	97.3359
BdWA1_000690	Ribosomal protein L1/ribosomal biogenesis protein|Ribosomal protein L1-like|Ribosomal protein L1, 3-layer alpha/beta-sandwich	254.645
BdWA1_000691	WD40-repeat-containing domain superfamily|WD40 repeat|Pre-mRNA 3' end processing protein Pfs2-like|WD40/YVTN repeat-like-containing domain superfamily	301.814
BdWA1_000692	Vps16, C-terminal domain superfamily|Vacuolar protein sorting-associated protein 16|Vps16, C-terminal|Vps16, N-terminal	159.162
BdWA1_000693	ATPase, AAA-type, core|AAA ATPase, AAA+ lid domain|P-loop containing nucleoside triphosphate hydrolase|Peptidase, FtsH|ATPase, AAA-type, conserved site|Peptidase M41-like|Peptidase M41|AAA+ ATPase domain	280.33
BdWA1_000694	hypothetical protein	121.226
BdWA1_000695	DNA topoisomerase, type IIA, subunit B, C-terminal|TOPRIM domain|DNA gyrase B subunit, C-terminal|DNA topoisomerase, type IIA, subunit B|DNA topoisomerase, type IIA|Ribosomal protein S5 domain 2-type fold, subgroup|Ribosomal protein S5 domain 2-type fold|DNA topoisomerase, type IIA-like domain superfamily|DNA topoisomerase, type IIA, subunit B, domain 2	119.719
BdWA1_000696	Histidine kinase/HSP90-like ATPase|Histidine kinase/HSP90-like ATPase superfamily	125.827
BdWA1_000697	hypothetical protein	71.8734
BdWA1_000698	AP2-coincident, C-terminal domain|AP2/ERF domain	88.5359
BdWA1_000699	Ribosomal protein L25/L23|Ribosomal protein L23/L15e core domain superfamily|Nucleotide-binding alpha-beta plait domain superfamily	339.888
BdWA1_000700	hypothetical protein	143.099
BdWA1_000701	Phospholipase D/Transphosphatidylase|CDP-alcohol phosphatidyltransferase class-II family|Phospholipase D-like domain	210.078
BdWA1_000702	P-loop containing nucleoside triphosphate hydrolase|Helicase superfamily 1/2, ATP-binding domain|SNF2, N-terminal|Helicase, C-terminal|SNF2-like, N-terminal domain superfamily	199.183
BdWA1_000703	Aldolase-type TIM barrel|Orotidine 5'-phosphate decarboxylase, type 2|Orotidine 5'-phosphate decarboxylase domain|Ribulose-phosphate binding barrel	255.114
BdWA1_000704	Aldolase-type TIM barrel|Ribulose-phosphate binding barrel	209.242
BdWA1_000705	Ribonuclease Zc3h12a-like, NYN domain|Tetratricopeptide-like helical domain superfamily|Mitochondrial ribonuclease P catalytic subunit	0
BdWA1_000706	hypothetical protein	88.7762
BdWA1_000707	hypothetical protein	123.484
BdWA1_000708	Ubiquitin fusion degradation protein Ufd1-like|Ufd1-like, Nn domain	336.786
BdWA1_000709	Ubiquitin-like domain|Ubiquitin-like domain superfamily|Ubiquitin-associated domain|UBA-like superfamily|Ubiquitin domain	724.769
BdWA1_000710	hypothetical protein	26.287
BdWA1_000711	Dual specificity protein phosphatase domain|Tyrosine-specific protein phosphatases domain|Dual specificity phosphatase, catalytic domain|Protein-tyrosine phosphatase-like	722.764
BdWA1_000712	hypothetical protein	49.0347
BdWA1_000713	hypothetical protein	685.057
BdWA1_000714	Snurportin-1	108.413
BdWA1_000715	Endonuclease/exonuclease/phosphatase superfamily|Inositol polyphosphate-related phosphatase	128.711
BdWA1_000716	hypothetical protein	1.3617
BdWA1_000717	hypothetical protein	3.0967
BdWA1_000718	Phosphatidylinositol N-acetylglucosaminyltransferase subunit C|CTAG/Pcc1 family	617.87
BdWA1_000719	Helicase, C-terminal|P-loop containing nucleoside triphosphate hydrolase|DEAD/DEAH box helicase domain|Rhodanese-like domain	83.4756
BdWA1_000720	Endonuclease/exonuclease/phosphatase superfamily|Endonuclease/exonuclease/phosphatase|SAC domain|Inositol polyphosphate-related phosphatase	237.994
BdWA1_000721	Peptidase M18|Peptidase M18, domain 2	239.171
BdWA1_000722	Cleft lip and palate transmembrane 1|Cleft lip and palate transmembrane protein 1-like protein	373.879
BdWA1_000723	hypothetical protein	190.385
BdWA1_000724	DnaJ domain|Chaperone J-domain superfamily|DnaJ domain, conserved site|Domain of unknown function DUF1977, DnaJ-like	189.677
BdWA1_000725	hypothetical protein	129.723
BdWA1_000726	Manganese/iron superoxide dismutase, C-terminal domain superfamily|Manganese/iron superoxide dismutase, C-terminal|Manganese/iron superoxide dismutase, N-terminal domain superfamily|RAP domain|Manganese/iron superoxide dismutase, binding site|Manganese/iron superoxide dismutase, N-terminal|Manganese/iron superoxide dismutase	297.478
BdWA1_000727	DDHD domain|Alpha/Beta hydrolase fold	90.0564
BdWA1_000728	ATPase, AAA-type, core|P-loop containing nucleoside triphosphate hydrolase|AAA ATPase, AAA+ lid domain|AAA+ ATPase domain	137.142
BdWA1_000729	P-loop containing nucleoside triphosphate hydrolase|Helicase, C-terminal|GUCT	35.9639
BdWA1_000730	hypothetical protein	501.497
BdWA1_000731	hypothetical protein	207.485
BdWA1_000732	hypothetical protein	101.681
BdWA1_000733	P-loop containing nucleoside triphosphate hydrolase	165.18
BdWA1_000734	Mitochondrial degradasome RNA helicase subunit, C-terminal domain|Helicase, C-terminal|P-loop containing nucleoside triphosphate hydrolase	241.536
BdWA1_000735	hypothetical protein	178.238
BdWA1_000736	K Homology domain, type 1|KH domain-containing BBP-like|Zinc finger, CCHC-type|Splicing factor 1, helix-hairpin domain|BBP/SF1 family|K Homology domain, type 1 superfamily|Zinc finger, CCHC-type superfamily|K Homology domain	223.987
BdWA1_000737	Quinoprotein alcohol dehydrogenase-like superfamily|Protein kinase domain|Protein kinase-like domain superfamily|Protein kinase, ATP binding site|Serine/threonine-protein kinase, active site	646.298
BdWA1_000738	DAMP1, SANT/Myb-like domain|SWR1-complex protein 4/DNA methyltransferase 1-associated protein 1	131.498
BdWA1_000739	Rof/RNase P-like|Ribonuclease P protein subunit Rpp29/RNP1|Ribonuclease P protein subunit RNP1|Ribonuclease P/MRP subunit Rpp29 superfamily|Ribonuclease P/MRP subunit Rpp29	150.726
BdWA1_000740	HECT domain|Ankyrin repeat-containing domain superfamily|HECT, E3 ligase catalytic domain|E3 ubiquitin-protein ligase HECTD1/TRIP12-like	191.872
BdWA1_000741	GNAT domain|Acyl-CoA N-acyltransferase	166.906
BdWA1_000742	EGF-like domain	194.985
BdWA1_000743	hypothetical protein	248.216
BdWA1_000744	Oxidoreductase FAD/NAD(P)-binding|Ferredoxin--NADP reductase|FAD-binding domain, ferredoxin reductase-type|Ferredoxin-NADP reductase (FNR), nucleotide-binding domain|Riboflavin synthase-like beta-barrel|Flavoprotein pyridine nucleotide cytochrome reductase	106.793
BdWA1_000745	PRKR-interacting protein 1	0.198826
BdWA1_000746	Lactate/malate dehydrogenase, N-terminal|Malate dehydrogenase, type 3|NAD(P)-binding domain superfamily|L-lactate/malate dehydrogenase|Lactate dehydrogenase/glycoside hydrolase, family 4, C-terminal|Lactate/malate dehydrogenase, C-terminal	21.5753
BdWA1_000747	PRP4-like superfamily|Pre-mRNA processing factor 4 (PRP4)-like|Pre-mRNA-splicing factor 18|Prp18	0.528783
BdWA1_000748	Tetratricopeptide repeat|Tetratricopeptide-like helical domain superfamily|N-terminal acetyltransferase A, auxiliary subunit	0.563281
BdWA1_000749	RING finger protein Unkempt-like|Zinc finger, CCCH-type	1.22066
BdWA1_000750	hypothetical protein	2.84783
BdWA1_000751	hypothetical protein	0.85648
BdWA1_000752	hypothetical protein	2.87479
BdWA1_000753	hypothetical protein	261.414
BdWA1_000754	hypothetical protein	214.07
BdWA1_000755	RNA recognition motif domain|RNA-binding domain superfamily|Nucleotide-binding alpha-beta plait domain superfamily	236.823
BdWA1_000756	RAP domain	61.2394
BdWA1_000757	Adenosine/adenine deaminase|Metal-dependent hydrolase|Adenosine deaminase domain	2457.44
BdWA1_000758	Nucleophile aminohydrolases, N-terminal|Proteasome subunit alpha5|Proteasome alpha-subunit, N-terminal domain|Proteasome alpha-type subunit|Proteasome, subunit alpha/beta	252.786
BdWA1_000759	Armadillo-like helical|Armadillo-type fold	2.59914
BdWA1_000760	hypothetical protein	89.0916
BdWA1_000761	hypothetical protein	357.83
BdWA1_000762	SUN domain-containing Suco/Slp1-like|SUN domain|Galactose-binding-like domain superfamily	148.858
BdWA1_000763	C2 domain superfamily|Helicase, C-terminal|P-loop containing nucleoside triphosphate hydrolase|Winged helix DNA-binding domain superfamily|Helicase superfamily 1/2, ATP-binding domain|AAA+ ATPase domain|Winged helix-like DNA-binding domain superfamily|Sec63 domain|DEAD/DEAH box helicase domain	68.7154
BdWA1_000764	Transcription factor CBF/NF-Y/archaeal histone domain|Histone-fold|Transcriptional activator HAP5 subunit	124.682
BdWA1_000765	hypothetical protein	756.86
BdWA1_000766	Protein kinase domain|Protein kinase-like domain superfamily|Serine/threonine-protein kinase, active site	56.82
BdWA1_000767	hypothetical protein	115.23
BdWA1_000768	Cytochrome c oxidase, subunit VIb superfamily	291.148
BdWA1_000769	Tetratricopeptide-like helical domain superfamily|Pentatricopeptide repeat	59.1912
BdWA1_000770	hypothetical protein	293.702
BdWA1_000771	hypothetical protein	224.782
BdWA1_000772	hypothetical protein	161.895
BdWA1_000773	hypothetical protein	210.781
BdWA1_000774	hypothetical protein	3.9912
BdWA1_000775	hypothetical protein	229.083
BdWA1_000776	hypothetical protein	48.6524
BdWA1_000777	WWE domain	238.983
BdWA1_000778	hypothetical protein	179.857
BdWA1_000779	hypothetical protein	15.8516
BdWA1_000780	hypothetical protein	52.3282
BdWA1_000781	hypothetical protein	615.509
BdWA1_000782	hypothetical protein	628.469
BdWA1_000783	Ubiquitin-related modifier 1|Beta-grasp domain superfamily|Molybdopterin synthase/thiamin biosynthesis sulphur carrier, beta-grasp	145.978
BdWA1_000784	Metallo-dependent phosphatase-like|Serine/threonine-specific protein phosphatase/bis(5-nucleosyl)-tetraphosphatase|Calcineurin-like phosphoesterase domain, ApaH type	356.883
BdWA1_000785	Immunoglobulin-like domain	158.407
BdWA1_000786	hypothetical protein	121.687
BdWA1_000787	PPM-type phosphatase, divalent cation binding|Protein phosphatase 2C family|PPM-type phosphatase domain superfamily|PPM-type phosphatase domain	380.655
BdWA1_000788	Ribosomal protein S14	125.389
BdWA1_000789	hypothetical protein	30.1268
BdWA1_000790	FAD/NAD(P)-binding domain superfamily	0.731147
BdWA1_000791	hypothetical protein	1.0814
BdWA1_000792	hypothetical protein	0.581715
BdWA1_000793	hypothetical protein	0.583702
BdWA1_000794	hypothetical protein	0.481446
BdWA1_000795	ATP11	0.66881
BdWA1_000796	hypothetical protein	14.6978
BdWA1_000797	hypothetical protein	209.702
BdWA1_000798	hypothetical protein	132.521
BdWA1_000799	ABC transporter type 1, transmembrane domain|ABC transporter-like, ATP-binding domain|ABC transporter type 1, transmembrane domain superfamily|ABC transporter-like, conserved site|P-loop containing nucleoside triphosphate hydrolase|AAA+ ATPase domain	219.118
BdWA1_000800	P-loop containing nucleoside triphosphate hydrolase|Signal recognition particle receptor, beta subunit	252.963
BdWA1_000801	hypothetical protein	303.822
BdWA1_000802	hypothetical protein	292.404
BdWA1_000803	Pre-mRNA-splicing factor Cwc2/Slt11|Zinc finger, CCCH-type|Zinc finger, CCCH-type superfamily	629.677
BdWA1_000804	Peptidase C1A, papain C-terminal|Cysteine peptidase, histidine active site|Cysteine peptidase, cysteine active site|Cysteine peptidase, asparagine active site|Papain-like cysteine peptidase superfamily	126.432
BdWA1_000805	Cathepsin C, exclusion domain superfamily	73.3801
BdWA1_000806	Fcf2 pre-rRNA processing, C-terminal	294.05
BdWA1_000807	THO complex subunit 2, N-terminal domain|THO complex, subunitTHOC2, N-terminal|THO complex subunit 2|THO complex, subunitTHOC2, C-terminal	209.683
BdWA1_000808	PPM-type phosphatase domain|PPM-type phosphatase domain superfamily	170.692
BdWA1_000809	THUMP domain-containing protein 1-like	60.8279
BdWA1_000810	hypothetical protein	40.3308
BdWA1_000811	26S proteasome regulatory subunit 8|P-loop containing nucleoside triphosphate hydrolase|Nucleic acid-binding, OB-fold|26S proteasome regulatory subunit P45-like|ATPase, AAA-type, conserved site|ATPase, AAA-type, core|AAA ATPase, AAA+ lid domain|AAA+ ATPase domain	328.807
BdWA1_000812	hypothetical protein	186.98
BdWA1_000813	Clathrin adaptor, appendage, Ig-like subdomain superfamily	89.0867
BdWA1_000814	hypothetical protein	102.65
BdWA1_000815	hypothetical protein	87.0427
BdWA1_000816	Cyclophilin-like domain superfamily|Tetratricopeptide repeat|FKBP-type peptidyl-prolyl cis-trans isomerase domain|Cyclophilin-type peptidyl-prolyl cis-trans isomerase domain|Tetratricopeptide-like helical domain superfamily|Tetratricopeptide repeat 2|Cyclophilin-type peptidyl-prolyl cis-trans isomerase, conserved site|Peptidyl-prolyl cis-trans isomerase domain superfamily	273.059
BdWA1_000817	Phosphatidylinositol-glycan biosynthesis class S protein	256.199
BdWA1_000818	Actin/actin-like conserved site|Actin family|ATPase, nucleotide binding domain|Actin, conserved site	6836.72
BdWA1_000819	hypothetical protein	3.67984
BdWA1_000820	hypothetical protein	0.858399
BdWA1_000821	hypothetical protein	1.77742
BdWA1_000822	hypothetical protein	1.71549
BdWA1_000823	hypothetical protein	3.12211
BdWA1_000824	FAD-binding domain|FAD/NAD(P)-binding domain superfamily	180.19
BdWA1_000825	hypothetical protein	1161.92
BdWA1_000826	hypothetical protein	1107.29
BdWA1_000827	hypothetical protein	20.8861
BdWA1_000828	hypothetical protein	2.05948
BdWA1_000829	hypothetical protein	11.6713
BdWA1_000830	hypothetical protein	9.47569
BdWA1_000831	hypothetical protein	67.4575
BdWA1_000832	hypothetical protein	132.443
BdWA1_000833	RNase P subunit p30|Polymerase/histidinol phosphatase-like	120.657
BdWA1_000834	hypothetical protein	99.0773
BdWA1_000835	hypothetical protein	17983.7
BdWA1_000836	DPH-type metal-binding domain superfamily|Chaperone J-domain superfamily	10951
BdWA1_000837	hypothetical protein	635.219
BdWA1_000838	XPG-I domain|PIN-like domain superfamily|XPG, N-terminal|XPG/Rad2 endonuclease|Flap endonuclease 1|5'-3' exonuclease, C-terminal domain superfamily|Helix-hairpin-helix motif, class 2|5'-3' exonuclease	639.094
BdWA1_000839	Zinc finger, RanBP2-type|Zinc finger, RanBP2-type superfamily	351.159
BdWA1_000840	P-loop containing nucleoside triphosphate hydrolase|Guanylate-binding protein, N-terminal	249.279
BdWA1_000841	P-loop containing nucleoside triphosphate hydrolase|ATPase, AAA-type, core|ATPase, AAA-type, conserved site|AAA+ ATPase domain	207.282
BdWA1_000842	Armadillo-like helical|E3 ubiquitin-protein ligase listerin|Listerin, zinc finger, RING-type|Zinc finger, RING/FYVE/PHD-type|Zinc finger, RING-type|Armadillo-type fold|Aquaporin-like|Formate/nitrite transporter	156.316
BdWA1_000843	Bax inhibitor 1-related	476.643
BdWA1_000844	hypothetical protein	473.821
BdWA1_000845	Pseudouridine synthase, TruD|Pseudouridine synthase, catalytic domain superfamily|Pseudouridine synthase, TruD, catalytic domain|Pseudouridine synthase, TruD, insertion domain	562.669
BdWA1_000846	Reverse transcriptase/Diguanylate cyclase domain|BRCT domain superfamily|BRCT domain|DNA/RNA polymerase superfamily|UmuC domain	201.186
BdWA1_000847	DNA polymerase, Y-family, little finger domain superfamily	252.386
BdWA1_000848	Alpha-D-phosphohexomutase, C-terminal|Alpha-D-phosphohexomutase, C-terminal domain superfamily	146.07
BdWA1_000849	Proteasome, subunit alpha/beta|Proteasome alpha-subunit, N-terminal domain|Proteasome subunit alpha 1|Nucleophile aminohydrolases, N-terminal	409.129
BdWA1_000850	CAAX prenyl protease 1, N-terminal	312.558
BdWA1_000851	Peptidase M48	499.311
BdWA1_000852	hypothetical protein	262.847
BdWA1_000853	Derlin	291.101
BdWA1_000854	hypothetical protein	75.8941
BdWA1_000855	Cgr1-like	212.974
BdWA1_000856	hypothetical protein	233.267
BdWA1_000857	Nucleotide-binding alpha-beta plait domain superfamily|RNA-binding domain superfamily|RNA recognition motif domain	307.892
BdWA1_000858	hypothetical protein	4.81355
BdWA1_000859	hypothetical protein	88.3909
BdWA1_000860	Armadillo-like helical|Armadillo-type fold	137.132
BdWA1_000861	hypothetical protein	3.60529
BdWA1_000862	EF-hand domain pair|EF-hand domain|EH domain	243.614
BdWA1_000863	hypothetical protein	75.5949
BdWA1_000864	SIS domain|SIS domain superfamily|Glucosamine-fructose-6-phosphate aminotransferase, isomerising|GlmS/AgaS, SIS domain 1|GlmS/FrlB, SIS domain 2|Nucleophile aminohydrolases, N-terminal|Glutamine amidotransferase type 2 domain	578.401
BdWA1_000865	ATP12 orthogonal Bundle domain superfamily|ATP12, ATP synthase F1-assembly protein	187.389
BdWA1_000866	GroEL-like equatorial domain superfamily|Chaperonin TCP-1, conserved site|Chaperone tailless complex polypeptide 1 (TCP-1)|GroEL-like apical domain superfamily|TCP-1-like chaperonin intermediate domain superfamily|T-complex protein 1, zeta subunit|Chaperonin Cpn60/GroEL/TCP-1 family	590.913
BdWA1_000867	hypothetical protein	23.3794
BdWA1_000868	EF-Hand 1, calcium-binding site|Protein of unknown function DUF3645|EF-hand domain|Protein of unknown function DUF3638	1.72474
BdWA1_000869	Ribosomal protein S8e|Ribosomal protein S8e, conserved site|Ribosomal protein S8e/ribosomal biogenesis NSA2|Ribosomal protein S8e subdomain, eukaryotes	555.719
BdWA1_000870	hypothetical protein	209.884
BdWA1_000871	hypothetical protein	219.274
BdWA1_000872	Phosducin-like|Thioredoxin-like superfamily	104.729
BdWA1_000873	Serine/threonine-specific protein phosphatase/bis(5-nucleosyl)-tetraphosphatase|Metallo-dependent phosphatase-like|Tetratricopeptide-like helical domain superfamily|Calcineurin-like phosphoesterase domain, ApaH type|Serine/threonine protein phosphatase 5|PP5, C-terminal metallophosphatase domain|PPP domain|Tetratricopeptide repeat	294.547
BdWA1_000874	BRCT domain superfamily|FCP1 homology domain|HAD superfamily|CTD phosphatase Fcp1|HAD-like superfamily|BRCT domain	211.227
BdWA1_000875	hypothetical protein	297.397
BdWA1_000876	NADP-dependent oxidoreductase domain superfamily|NADP-dependent oxidoreductase domain	155.667
BdWA1_000877	PNPase/RNase PH domain superfamily|Ribosomal protein S5 domain 2-type fold|Exoribonuclease, phosphorolytic domain 1	170.425
BdWA1_000878	Exoribonuclease, PH domain 2 superfamily|PNPase/RNase PH domain superfamily	493.208
BdWA1_000879	Actin family|ATPase, nucleotide binding domain	309.673
BdWA1_000880	Nucleolar GTP-binding protein 2|Circularly permuted (CP)-type guanine nucleotide-binding (G) domain|Nucleolar GTP-binding protein 2, N-terminal domain|P-loop containing nucleoside triphosphate hydrolase|GTP binding domain|GTP-binding protein, orthogonal bundle domain superfamily	1.20263
BdWA1_000881	RRF superfamily|Ribosome recycling factor domain|Ribosome recycling factor	0
BdWA1_000882	Macro domain|Macro domain-like|CRAL-TRIO lipid binding domain superfamily	0.500858
BdWA1_000883	hypothetical protein	0
BdWA1_000884	PH-like domain superfamily|Pleckstrin homology domain|START-like domain superfamily|Phosphatidylinositol transfer protein	1.2243
BdWA1_000885	EF-Hand 1, calcium-binding site|EF-hand domain|EF-hand domain pair|Calmodulin	11.3989
BdWA1_000886	Store-operated calcium entry regulator STIMATE/YPL162C	0.789452
BdWA1_000887	Ribosomal protein L22/L17|Ribosomal protein L22/L17, eukaryotic/archaeal|Ribosomal protein L22/L17 superfamily	3.94117
BdWA1_000888	hypothetical protein	1.03879
BdWA1_000889	hypothetical protein	1.47791
BdWA1_000890	hypothetical protein	2.15042
BdWA1_000891	Inner membrane complex protein	301.236
BdWA1_000892	Carbohydrate kinase, FGGY|ATPase, nucleotide binding domain|Carbohydrate kinase, FGGY, C-terminal|Carbohydrate kinase, FGGY, conserved site|Carbohydrate kinase, FGGY, N-terminal	156.221
BdWA1_000893	hypothetical protein	20.1444
BdWA1_000894	Protein kinase-like domain superfamily|Protein kinase domain|AGC-kinase, C-terminal|Protein kinase, ATP binding site	5.57307
BdWA1_000895	Helicase superfamily 1/2, ATP-binding domain|DDX47/Rrp3, DEAD-box helicase domain|P-loop containing nucleoside triphosphate hydrolase|Helicase, C-terminal|RNA helicase, DEAD-box type, Q motif|DEAD/DEAH box helicase domain|ATP-dependent RNA helicase DEAD-box, conserved site	106.606
BdWA1_000896	Small nuclear ribonucleoprotein Sm D2|LSM domain, eukaryotic/archaea-type|LSM domain superfamily	166.879
BdWA1_000897	Vacuolar protein sorting-associated protein 11|WD40-repeat-containing domain superfamily	80.7733
BdWA1_000898	tRNA(Met) cytidine acetyltransferase TmcA, N-terminal|P-loop containing nucleoside triphosphate hydrolase|Possible tRNA binding domain|GNAT domain|RNA cytidine acetyltransferase NAT10|Acyl-CoA N-acyltransferase|TmcA/NAT10/Kre33|Helicase domain	28.1914
BdWA1_000899	hypothetical protein	1.6258
BdWA1_000900	hypothetical protein	1.28699
BdWA1_000901	ATP synthase, F1 complex, delta/epsilon subunit|F0F1 ATP synthase delta/epsilon subunit, N-terminal|ATP synthase, F1 complex, delta/epsilon subunit, N-terminal	2.54425
BdWA1_000902	hypothetical protein	0
BdWA1_000903	Peroxisome biogenesis protein 22	0
BdWA1_000904	Chloroplast protein import component Tic20	0
BdWA1_000905	Small GTPase|P-loop containing nucleoside triphosphate hydrolase	1.266
BdWA1_000906	hypothetical protein	0
BdWA1_000907	Uncharacterised protein family UPF0021, conserved site|Rossmann-like alpha/beta/alpha sandwich fold|tRNA thiolation protein, TtcA/Ctu1 type|Cytoplasmic tRNA 2-thiolation protein 1|tRNA(Ile)-lysidine/2-thiocytidine synthase, N-terminal	0.102177
BdWA1_000908	Protein arginine N-methyltransferase|S-adenosyl-L-methionine-dependent methyltransferase superfamily	0.430953
BdWA1_000909	Tubulin-tyrosine ligase/Tubulin polyglutamylase|ATP-grasp fold	0.046553
BdWA1_000910	hypothetical protein	0
BdWA1_000911	Protein farnesyltransferase subunit beta|Terpenoid cyclases/protein prenyltransferase alpha-alpha toroid|PFTB repeat|Prenyltransferase subunit beta	0.180736
BdWA1_000912	hypothetical protein	0.519474
BdWA1_000913	EF-Hand 1, calcium-binding site	0.28856
BdWA1_000914	Galactose-binding-like domain superfamily|PITH domain|PITH domain-containing protein 1-like|PITH domain superfamily	144.185
BdWA1_000915	hypothetical protein	292.052
BdWA1_000916	hypothetical protein	94.0464
BdWA1_000917	Nucleotide-binding alpha-beta plait domain superfamily|RNA recognition motif domain|RNA-binding domain superfamily|RNA recognition motif domain, eukaryote	321.52
BdWA1_000918	GINS, helical bundle-like domain superfamily	202.688
BdWA1_000919	hypothetical protein	684.569
BdWA1_000920	ATP synthase, F0 complex, subunit C|ATP synthase, F0 complex, subunit C, DCCD-binding site|F1F0 ATP synthase subunit C superfamily|V-ATPase proteolipid subunit C-like domain|F/V-ATP synthase subunit C superfamily	943.343
BdWA1_000921	50S ribosomal protein L18Ae/60S ribosomal protein L20 and L18a|Ribosomal protein 50S-L18Ae/60S-L20/60S-L18A|60S ribosomal protein L18a/ L20, eukaryotes	1559.38
BdWA1_000922	Ribosomal protein L18e|Ribosomal protein L18e/L15P|Ribosomal L18e/L15P superfamily	1680.45
BdWA1_000923	ATPase, V1 complex, subunit D	156.667
BdWA1_000924	Ribosomal protein S6/S6e/A/B/2, conserved site|Ribosomal protein S6e|Ribosomal protein S6, eukaryotic	1513.89
BdWA1_000925	Co-chaperone protein p23-like|HSP20-like chaperone|CS domain	1053.64
BdWA1_000926	RAP domain	71.5531
BdWA1_000927	hypothetical protein	119.434
BdWA1_000928	Leo1-like protein	164.561
BdWA1_000929	hypothetical protein	1.2433
BdWA1_000930	18S rRNA (guanine(1575)-N(7))-methyltransferase Bud23-like|S-adenosyl-L-methionine-dependent methyltransferase superfamily|Methyltransferase type 11	130.568
BdWA1_000931	hypothetical protein	123.276
BdWA1_000932	hypothetical protein	487.782
BdWA1_000933	PUB-like domain superfamily|PUB domain	344.174
BdWA1_000934	DNA-directed RNA polymerases I, II, and III subunit RPABC4|RNA polymerase subunit RPABC4/transcription elongation factor Spt4|RNA polymerase archaeal subunit P/eukaryotic subunit RPABC4	278.706
BdWA1_000935	PUA-like superfamily	144.067
BdWA1_000936	Chromo-like domain superfamily|Chromo/chromo shadow domain|Chromo domain|Chromo domain subgroup|Chromo domain, conserved site	758.056
BdWA1_000937	hypothetical protein	25.3619
BdWA1_000938	ATPase, AFG1-like|P-loop containing nucleoside triphosphate hydrolase	54.4716
BdWA1_000939	hypothetical protein	391.071
BdWA1_000940	hypothetical protein	160.403
BdWA1_000941	hypothetical protein	135.26
BdWA1_000942	hypothetical protein	175.52
BdWA1_000943	hypothetical protein	362.976
BdWA1_000944	Copper chaperone SCO1/SenC|Thioredoxin-like superfamily	479.057
BdWA1_000945	Thioredoxin-like superfamily	268.859
BdWA1_000946	Heat shock protein 70 family|ATPase, nucleotide binding domain|Heat shock protein 70, conserved site|Heat shock protein 70kD, C-terminal domain superfamily	851.459
BdWA1_000947	Heat shock protein Hsp90, conserved site|Heat shock protein Hsp90 family|Histidine kinase/HSP90-like ATPase|Heat shock protein Hsp90, N-terminal|Histidine kinase/HSP90-like ATPase superfamily|Ribosomal protein S5 domain 2-type fold|HSP90, C-terminal domain	4798.62
BdWA1_000948	Small GTPase superfamily, ARF/SAR type|P-loop containing nucleoside triphosphate hydrolase|Small GTPase superfamily, ARF type|Small GTP-binding protein domain|ADP-ribosylation factor 1-5	1187.96
BdWA1_000949	hypothetical protein	39.8751
BdWA1_000950	Translation initiation factor 3 complex subunit L	524.038
BdWA1_000951	Translation initiation factor 3 complex subunit L	512.4
BdWA1_000952	hypothetical protein	2.46033
BdWA1_000953	NOG1, N-terminal helical domain|P-loop containing nucleoside triphosphate hydrolase|Nucleolar GTP-binding protein 1|OBG-type guanine nucleotide-binding (G) domain|NOG, C-terminal|Nucleolar GTP-binding protein 1, Rossman-fold domain|GTP binding domain	275.699
BdWA1_000954	Leucine rich repeat 4|Leucine-rich repeat|Leucine-rich repeat domain superfamily	498.61
BdWA1_000955	hypothetical protein	79.0965
BdWA1_000956	hypothetical protein	123.762
BdWA1_000957	hypothetical protein	179.883
BdWA1_000958	RecF/RecN/SMC, N-terminal|P-loop containing nucleoside triphosphate hydrolase|SMCs flexible hinge|SMCs flexible hinge superfamily|Structural maintenance of chromosomes protein	147.264
BdWA1_000959	hypothetical protein	225.836
BdWA1_000960	Serine/threonine-protein kinase, active site|Protein kinase domain|Casein kinase I|Protein kinase, ATP binding site|Protein kinase-like domain superfamily	750.979
BdWA1_000961	hypothetical protein	176.802
BdWA1_000962	Citrate synthase|Citrate synthase superfamily|Citrate synthase-like, large alpha subdomain	31.5303
BdWA1_000963	NADP-dependent oxidoreductase domain superfamily|NADP-dependent oxidoreductase domain	181.456
BdWA1_000964	Biotin/lipoyl attachment|Single hybrid motif	294.691
BdWA1_000965	CS domain|HSP20-like chaperone	116.088
BdWA1_000966	hypothetical protein	125.227
BdWA1_000967	hypothetical protein	184.679
BdWA1_000968	Ribosomal protein L7/L12, oligomerisation|Ribosomal protein L7/L12, C-terminal/adaptor protein ClpS-like|Ribosomal protein L7/L12|Ribosomal protein L7/L12, oligomerisation domain superfamily	0
BdWA1_000969	hypothetical protein	223.402
BdWA1_000970	hypothetical protein	350.068
BdWA1_000971	Zinc finger, RanBP2-type|Zinc finger, RanBP2-type superfamily	312.95
BdWA1_000972	hypothetical protein	308.261
BdWA1_000973	hypothetical protein	164.766
BdWA1_000974	hypothetical protein	29.563
BdWA1_000975	Ubiquitin-conjugating enzyme E2|Ubiquitin-conjugating enzyme/RWD-like	0
BdWA1_000976	RNA recognition motif domain|Nucleotide-binding alpha-beta plait domain superfamily|Cyclophilin-RNA interacting protein|RNA-binding domain superfamily	0.353476
BdWA1_000977	hypothetical protein	0
BdWA1_000978	P-loop containing nucleoside triphosphate hydrolase|Small GTPase superfamily, ARF type|Small GTPase superfamily, ARF/SAR type	0
BdWA1_000979	Major facilitator superfamily|Major facilitator superfamily domain|MFS transporter superfamily|Protein spinster-like	0.513423
BdWA1_000980	Fyv10 family|Protein Fyv10/E3 ubiquitin-protein transferase MAEA|Gid-type RING finger domain	0.199296
BdWA1_000981	ER lumen protein retaining receptor	0
BdWA1_000982	Pre-rRNA-processing protein TSR2|GPI transamidase subunit PIG-U	0.502496
BdWA1_000983	AARP2CN|Ribosome biogenesis protein BMS1/TSR1, C-terminal|Bms1/Tsr1-type G domain|Ribosome biogenesis protein Bms1/Tsr1|P-loop containing nucleoside triphosphate hydrolase	0.818212
BdWA1_000984	hypothetical protein	1.32326
BdWA1_000985	Zinc finger, CW-type	2.21822
BdWA1_000986	EF-hand domain pair|EF-hand domain|EF-Hand 1, calcium-binding site	0.347022
BdWA1_000987	4-diphosphocytidyl-2C-methyl-D-erythritol synthase, conserved site|Cytidylyltransferase IspD/TarI|Nucleotide-diphospho-sugar transferases	0.159306
BdWA1_000988	Pseudouridine synthase I, TruA|Pseudouridine synthase, catalytic domain superfamily|Pseudouridine synthase I, TruA, alpha/beta domain|Pseudouridine synthase TruA/RsuA/RluB/E/F, N-terminal|Pseudouridine synthase I, TruA, C-terminal|Ribophorin I	0.979516
BdWA1_000989	Multiple myeloma tumor-associated protein 2-like, N-terminal|Multiple myeloma tumor-associated protein 2-like	3.14457
BdWA1_000990	WD40 repeat|Sec13/Seh1 family|WD40/YVTN repeat-like-containing domain superfamily|Protein Sec13|WD40-repeat-containing domain superfamily	0.201885
BdWA1_000991	hypothetical protein	0
BdWA1_000992	Alpha/Beta hydrolase fold	1.47609
BdWA1_000993	hypothetical protein	0.111468
BdWA1_000994	hypothetical protein	292.879
BdWA1_000995	hypothetical protein	666.753
BdWA1_000996	K Homology domain, type 1 superfamily|Nucleic acid-binding, OB-fold|Exosome complex RNA-binding protein 1/RRP40/RRP4|K Homology domain, type 1	714.871
BdWA1_000997	RNA recognition motif domain|Nucleotide-binding alpha-beta plait domain superfamily|RNA-binding domain superfamily	291.305
BdWA1_000998	Protein Red-like|RED-like, N-terminal	113.196
BdWA1_000999	ATPase, V1 complex, subunit H|Armadillo-type fold|Armadillo-like helical	235.904
BdWA1_001000	AP2/ERF domain	66.0038
BdWA1_001001	hypothetical protein	1.89802
BdWA1_001002	hypothetical protein	120.763
BdWA1_001003	hypothetical protein	14.4882
BdWA1_001004	hypothetical protein	0.256944
BdWA1_001005	Calcium-activated potassium channel BK, alpha subunit	136.256
BdWA1_001006	hypothetical protein	200.983
BdWA1_001007	Peptidase M16, C-terminal|Peptidase M16C associated|Metalloenzyme, LuxS/M16 peptidase-like|Peptidase M16, N-terminal	393.864
BdWA1_001008	Protein phosphatase methylesterase, eukaryotic|Alpha/Beta hydrolase fold|Alpha/beta hydrolase fold-1	167.782
BdWA1_001009	Zinc finger, FYVE/PHD-type|Zinc finger, RING/FYVE/PHD-type|Zinc finger, MIZ-type	199.851
BdWA1_001010	hypothetical protein	53.0462
BdWA1_001011	hypothetical protein	3.14813
BdWA1_001012	RNA recognition motif domain|RBM42, RNA recognition motif|Nucleotide-binding alpha-beta plait domain superfamily|RNA-binding domain superfamily	595.54
BdWA1_001013	hypothetical protein	578.455
BdWA1_001014	Protein of unknown function DUF900, hydrolase-like	253.829
BdWA1_001015	hypothetical protein	345.055
BdWA1_001016	Ribulose-phosphate binding barrel|Indole-3-glycerol phosphate synthase domain|Aldolase-type TIM barrel	175.754
BdWA1_001017	Aldolase-type TIM barrel|Ribulose-phosphate binding barrel	145.719
BdWA1_001018	WD40-repeat-containing domain superfamily	127.127
BdWA1_001019	WD40 repeat|WD40/YVTN repeat-like-containing domain superfamily|WD40-repeat-containing domain superfamily	390.501
BdWA1_001020	PUL domain|Armadillo-like helical	429.331
BdWA1_001021	Ribosomal protein L9, N-terminal|Ribosomal protein L9/RNase H1, N-terminal|Ribosomal protein L9, N-terminal domain superfamily	315.549
BdWA1_001022	hypothetical protein	391.254
BdWA1_001023	Domain of unknown function DUF2439	621.508
BdWA1_001024	DNA polymerase alpha/delta/epsilon, subunit B|DNA polymerase epsilon, subunit B	320.319
BdWA1_001025	AH/BAR domain superfamily	278.996
BdWA1_001026	P-loop containing nucleoside triphosphate hydrolase|AAA+ ATPase domain|DNA repair protein XRCC2	94.4653
BdWA1_001027	Heat shock protein DnaJ, cysteine-rich domain superfamily|DnaJ domain|Chaperone DnaJ, C-terminal|HSP40/DnaJ peptide-binding|Heat shock protein DnaJ, cysteine-rich domain|Chaperone J-domain superfamily	134.006
BdWA1_001028	Mitochondria fission 1 protein|Tetratricopeptide-like helical domain superfamily|Fis1, C-terminal tetratricopeptide repeat	205.181
BdWA1_001029	hypothetical protein	125.485
BdWA1_001030	Tapt1 family	197.795
BdWA1_001031	hypothetical protein	34.8377
BdWA1_001032	hypothetical protein	8.76071
BdWA1_001033	hypothetical protein	12.103
BdWA1_001034	hypothetical protein	122.338
BdWA1_001035	Ribosome-binding factor A domain superfamily|Ribosome-binding factor A|K homology domain-like, alpha/beta	210.503
BdWA1_001036	BRCT domain|BRCT domain superfamily	436.091
BdWA1_001037	P-loop containing nucleoside triphosphate hydrolase|GTP binding domain	213.925
BdWA1_001038	N-acetyltransferase Ard1-like|Acyl-CoA N-acyltransferase|GNAT domain	173.054
BdWA1_001039	Ribosomal protein S10 domain|Ribosomal protein S10 domain superfamily|Ribosomal protein S10, eukaryotic/archaeal|Ribosomal protein S10	1367.79
BdWA1_001040	Inner membrane complex protein	1893.05
BdWA1_001041	Post-transcriptional regulator MKT1, H3TH domain|Post-transcriptional regulator MKT1, N-terminal|PIN-like domain superfamily|Post-transcriptional regulator MKT1, C-terminal|XPG/Rad2 endonuclease	422.589
BdWA1_001042	Translational (tr)-type GTP-binding domain|Translation protein, beta-barrel domain superfamily|EF-G domain III/V-like|P-loop containing nucleoside triphosphate hydrolase|116kDa U5 small nuclear ribonucleoprotein component, N-terminal|Ribosomal protein S5 domain 2-type fold, subgroup|Snu114, GTP-binding domain|Translation elongation factor EFG/EF2, domain IV|Elongation Factor G, domain II|Elongati…	212.417
BdWA1_001043	Concanavalin A-like lectin/glucanase domain superfamily	86.8769
BdWA1_001044	hypothetical protein	142.639
BdWA1_001045	ClpP, histidine active site|Clp protease proteolytic subunit /Translocation-enhancing protein TepA|ATP-dependent Clp protease proteolytic subunit|ClpP, Ser active site|ClpP/crotonase-like domain superfamily	114.776
BdWA1_001046	hypothetical protein	1.17816
BdWA1_001047	hypothetical protein	0.795634
BdWA1_001048	hypothetical protein	4.31452
BdWA1_001049	Alpha crystallin/Hsp20 domain|HSP20-like chaperone	8294.36
BdWA1_001050	Longin-like domain superfamily	134.122
BdWA1_001051	hypothetical protein	76.8944
BdWA1_001052	Ulp1 protease family, C-terminal catalytic domain|Papain-like cysteine peptidase superfamily	80.2075
BdWA1_001053	AAA+ ATPase domain|Clp, repeat (R) domain|P-loop containing nucleoside triphosphate hydrolase|ATPase, AAA-type, core|ClpA/B, conserved site 1|Clp, N-terminal domain superfamily|ClpA/ClpB, AAA lid domain	239.897
BdWA1_001054	Clp ATPase, C-terminal|ATPase, AAA-type, core|AAA+ ATPase domain|P-loop containing nucleoside triphosphate hydrolase|ClpA/B family|ClpA/B, conserved site 2	292.266
BdWA1_001055	AP2/ERF domain	532.444
BdWA1_001056	Glutaredoxin, PICOT-like|Glutaredoxin|Monothiol glutaredoxin-related|Thioredoxin-like superfamily	136.002
BdWA1_001057	50S ribosomal protein L30e-like|Ribosomal protein L7Ae/L30e/S12e/Gadd45|Ribosomal protein L7Ae/L8/Nhp2 family	155.319
BdWA1_001058	Ran binding domain|Ran binding protein RanBP1-like|Ran-specific GTPase-activating protein 1, Ran-binding domain|PH-like domain superfamily	635.819
BdWA1_001059	WD40/YVTN repeat-like-containing domain superfamily|WD40-repeat-containing domain superfamily|Cleavage/polyadenylation specificity factor, A subunit, C-terminal|Cleavage/polyadenylation specificity factor, A subunit, N-terminal	79.7426
BdWA1_001060	CPW-WPC domain	0.305941
BdWA1_001061	hypothetical protein	0.550595
BdWA1_001062	hypothetical protein	0.17239
BdWA1_001063	hypothetical protein	0
BdWA1_001064	Cytidyltransferase-like domain|Rossmann-like alpha/beta/alpha sandwich fold|Ethanolamine-phosphate cytidylyltransferase	1.29495
BdWA1_001065	8-oxoguanine DNA glycosylase, N-terminal|HhH-GPD domain|DNA glycosylase|Helix-hairpin-helix, base-excision DNA repair, C-terminal	0
BdWA1_001066	AP2/ERF domain	0
BdWA1_001067	ATP-dependent Clp protease adaptor protein ClpS|Adaptor protein ClpS, core|Ribosomal protein L7/L12, C-terminal/adaptor protein ClpS-like	0.861834
BdWA1_001068	hypothetical protein	0.798991
BdWA1_001069	hypothetical protein	0.18959
BdWA1_001070	hypothetical protein	1.39977
BdWA1_001071	RuvA domain 2-like|Restriction endonuclease type II-like|ERCC1/RAD10/SWI10 family	0.345934
BdWA1_001072	hypothetical protein	52.9967
BdWA1_001073	hypothetical protein	263.253
BdWA1_001074	hypothetical protein	144.949
BdWA1_001075	hypothetical protein	110.719
BdWA1_001076	NFACT, RNA-binding domain	160.308
BdWA1_001077	WD40 repeat, conserved site|WD40/YVTN repeat-like-containing domain superfamily|WD40-repeat-containing domain superfamily|EARP and GARP complex-interacting protein 1|WD40 repeat	130.995
BdWA1_001078	Alanine-tRNA ligase, eukaryota/bacteria|Alanine-tRNA ligase, class IIc, anti-codon-binding domain superfamily|Alanine-tRNA ligase, class IIc|Alanyl-tRNA synthetase, class IIc, N-terminal|Threonyl/alanyl tRNA synthetase, class II-like, putative editing domain superfamily|Translation protein, beta-barrel domain superfamily|Alanyl-tRNA synthetase, class IIc, core domain|Threonyl/alanyl tRNA syntheta…	297.549
BdWA1_001079	Vps53, N-terminal|Vacuolar protein sorting-associated protein 53	72.9779
BdWA1_001080	FCP1 homology domain|Mitochondrial import inner membrane translocase subunit Tim50|HAD-like superfamily|HAD superfamily	105.285
BdWA1_001081	hypothetical protein	72.884
BdWA1_001082	Pseudouridine synthase, catalytic domain superfamily|Pseudouridine synthase, RsuA/RluA-like	234.398
BdWA1_001083	TCF25/Rqc1	128.618
BdWA1_001084	TCF25/Rqc1	193.349
BdWA1_001085	ATPase, nucleotide binding domain|Actin family	176.194
BdWA1_001086	SWEET sugar transporter	162.968
BdWA1_001087	hypothetical protein	171.903
BdWA1_001088	GPN-loop GTPase|P-loop containing nucleoside triphosphate hydrolase|GPN-loop GTPase 2	146.167
BdWA1_001089	Ubiquitin-activating enzyme|Rhodanese-like domain superfamily|Rhodanese-like domain	51.6476
BdWA1_001090	ThiF/MoeB/HesA family|Ubiquitin-activating enzyme|THIF-type NAD/FAD binding fold	56.4903
BdWA1_001091	Chaperone J-domain superfamily	77.075
BdWA1_001092	P-loop containing nucleoside triphosphate hydrolase|Helicase, C-terminal|DEAD/DEAH box helicase domain|Helicase superfamily 1/2, ATP-binding domain|DNA/RNA helicase, ATP-dependent, DEAH-box type, conserved site|Helicase-associated domain|AAA+ ATPase domain	301.909
BdWA1_001093	hypothetical protein	95.4711
BdWA1_001094	hypothetical protein	73.5486
BdWA1_001095	Zinc finger, RING-type|E3 ubiquitin-protein ligase MGRN1/RNF157-like|Zinc finger, RING/FYVE/PHD-type	261.475
BdWA1_001096	60S ribosomal protein L10P, insertion domain|Ribosome assembly factor Mrt4|50S ribosomal protein L10, insertion domain superfamily|Ribosomal protein L10-like domain superfamily|Ribosomal protein L10P	223.962
BdWA1_001097	Arginine-tRNA ligase|Aminoacyl-tRNA synthetase, class I, conserved site|DALR anticodon binding|Arginyl-tRNA synthetase, catalytic core domain|Aminoacyl-tRNA synthetase, class Ia, anticodon-binding|Rossmann-like alpha/beta/alpha sandwich fold	240.213
BdWA1_001098	hypothetical protein	53.1593
BdWA1_001099	hypothetical protein	77.6363
BdWA1_001100	U3 small nucleolar RNA-associated protein 15, C-terminal|WD40 repeat|WD40/YVTN repeat-like-containing domain superfamily|WD40-repeat-containing domain superfamily	206.307
BdWA1_001101	Bromodomain|WD40-repeat-containing domain superfamily|Bromodomain-like superfamily|WD40 repeat|WD40/YVTN repeat-like-containing domain superfamily	152.065
BdWA1_001102	A1 cistron-splicing factor, AAR2|AAR2, C-terminal domain superfamily|AAR2, C-terminal|AAR2, N-terminal	268.773
BdWA1_001103	RNA recognition motif domain|Nucleotide-binding alpha-beta plait domain superfamily|RNA-binding domain superfamily	268.653
BdWA1_001104	WD40/YVTN repeat-like-containing domain superfamily|WD40-repeat-containing domain superfamily	153.439
BdWA1_001105	hypothetical protein	123.237
BdWA1_001106	RAP domain	106.953
BdWA1_001107	hypothetical protein	178.088
BdWA1_001108	hypothetical protein	914.705
BdWA1_001109	Armadillo-type fold|Armadillo-like helical	189.647
BdWA1_001110	Ubiquitin-like domain superfamily|Ubiquitin-like domain|Rad60/SUMO-like domain	438.667
BdWA1_001111	hypothetical protein	476.754
BdWA1_001112	ClpP/crotonase-like domain superfamily|EGF-like domain|Growth factor receptor cysteine-rich domain superfamily|Kringle-like fold|ATP-dependent Clp protease proteolytic subunit|Clp protease proteolytic subunit /Translocation-enhancing protein TepA|Tyrosine-protein kinase ephrin type A/B receptor-like	29.5017
BdWA1_001113	Tyrosine-protein kinase ephrin type A/B receptor-like	211.708
BdWA1_001114	Translational (tr)-type GTP-binding domain|Elongation factor EFG, domain V-like|Elongation factor 4|EF-G domain III/V-like|Small GTP-binding protein domain|LepA, C-terminal domain superfamily|P-loop containing nucleoside triphosphate hydrolase|GTP-binding protein LepA, C-terminal|Translation elongation factor EFTu-like, domain 2|Tr-type G domain, conserved site	104.152
BdWA1_001115	Eukaryotic porin/Tom40|Porin domain superfamily|Tom40	296.525
BdWA1_001116	Thioredoxin-like superfamily	338.406
BdWA1_001117	#N/A	745.179
BdWA1_001118	Ribosomal Proteins L2, RNA binding domain|Ribosomal protein L2, domain 2|Ribosomal protein L2, domain 3|Translation protein SH3-like domain superfamily|Ribosomal protein L2, C-terminal|Ribosomal protein L2|Ribosomal protein L2, conserved site|Ribosomal protein L2, archaeal-type|Nucleic acid-binding, OB-fold	1745.84
BdWA1_001119	PNPase/RNase PH domain superfamily|Ribosomal protein S5 domain 2-type fold|Exoribonuclease, phosphorolytic domain 1	118.608
BdWA1_001120	hypothetical protein	165.41
BdWA1_001121	Ribosomal protein L25/Gln-tRNA synthetase, N-terminal|Glutathione S-transferase, C-terminal domain superfamily|Glutamyl-tRNA synthetase, archaeal/eukaryotic cytosolic|Ribosomal protein L25/Gln-tRNA synthetase, anti-codon-binding domain superfamily|Glutamyl/glutaminyl-tRNA synthetase, class Ib, anti-codon binding domain|START-like domain superfamily|Aminoacyl-tRNA synthetase, class I, conserved si…	153.551
BdWA1_001122	hypothetical protein	62.7421
BdWA1_001123	hypothetical protein	278.455
BdWA1_001124	Ribosomal protein S12/S23|Ribosomal protein S12, bacterial-type|Nucleic acid-binding, OB-fold	30.4054
BdWA1_001125	GOLD domain	312.413
BdWA1_001126	P-loop containing nucleoside triphosphate hydrolase|AAA+ ATPase domain|MCM domain|Nucleic acid-binding, OB-fold|Mini-chromosome maintenance protein|MCM, AAA-lid domain|MCM OB domain	351.674
BdWA1_001127	Ubiquitin-conjugating enzyme E2|Ubiquitin-conjugating enzyme, active site|Ubiquitin-conjugating enzyme/RWD-like	589.41
BdWA1_001128	Nicalin|Peptidase M28	268.004
BdWA1_001129	hypothetical protein	120.591
BdWA1_001130	Zinc finger, PHD-type, conserved site|Zinc finger, PHD-type|SET domain superfamily|Zinc finger, RING/FYVE/PHD-type|SET domain	113.829
BdWA1_001131	hypothetical protein	1.67183
BdWA1_001132	Histone-fold|Histone H2B|Histone H2A/H2B/H3	31.7367
BdWA1_001133	hypothetical protein	0.742534
BdWA1_001134	hypothetical protein	2.63115
BdWA1_001135	Ribosomal protein S5, C-terminal|Ribosomal protein S5, N-terminal|Ribosomal protein S5|Ribosomal protein S5 domain 2-type fold|Ribosomal protein S5 domain 2-type fold, subgroup	1.52595
BdWA1_001136	GroEL-like equatorial domain superfamily|TCP-1-like chaperonin intermediate domain superfamily|Chaperonin Cpn60/GroEL|Chaperonin Cpn60/GroEL/TCP-1 family|GroEL-like apical domain superfamily	3.62923
BdWA1_001137	Nucleotidyltransferase superfamily|TUTase nucleotidyltransferase domain	0.228166
BdWA1_001138	Peptidase M24A, methionine aminopeptidase, subfamily 1|Creatinase/aminopeptidase-like|Peptidase M24, methionine aminopeptidase|Peptidase M24|RecQ mediated genome instability protein, N-terminal|RecQ mediated genome instability protein, N-terminal, subdomain 2|MYND-like zinc finger	0.444101
BdWA1_001139	tRNA methyltransferase TRMD/TRM10-type domain|tRNA (guanine(9)-N(1))-methyltransferase TRM10/TRM10A|tRNA (guanine-N1-)-methyltransferase, eukaryotic|tRNA methyltransferase TRM10-type domain superfamily|tRNA methyltransferase TRM10-type domain	1.6365
BdWA1_001140	hypothetical protein	0.93797
BdWA1_001141	hypothetical protein	1.1239
BdWA1_001142	RNA recognition motif domain|RNA-binding domain superfamily|Nucleotide-binding alpha-beta plait domain superfamily|RNA recognition motif domain, eukaryote	8.18164
BdWA1_001143	PPPDE peptidase domain|PPPDE peptidase domain superfamily	4.59732
BdWA1_001144	Chaperone J-domain superfamily|DnaJ domain|DnaJ domain, conserved site|Zinc finger C2H2-type|Zinc finger C2H2 superfamily|Matrin/U1-C-like, C2H2-type zinc finger|Zinc finger, double-stranded RNA binding	54.979
BdWA1_001145	RNA-binding domain superfamily|RNA recognition motif domain|Nucleotide-binding alpha-beta plait domain superfamily	321.9
BdWA1_001146	hypothetical protein	236.969
BdWA1_001147	hypothetical protein	225.163
BdWA1_001148	Mitochondrial carrier domain superfamily|Mitochondrial substrate/solute carrier	154.86
BdWA1_001149	Methioninyl-tRNA synthetase core domain|Aminoacyl-tRNA synthetase, class Ia, anticodon-binding|Methionyl/Leucyl tRNA synthetase|Rossmann-like alpha/beta/alpha sandwich fold|Methionine-tRNA synthetase, type 2	87.59
BdWA1_001150	U3 small nucleolar RNA-associated protein 25	54.8294
BdWA1_001151	Zinc finger, RING-type|Zinc finger, RING/FYVE/PHD-type	380.038
BdWA1_001152	hypothetical protein	26.7543
BdWA1_001153	hypothetical protein	55.9049
BdWA1_001154	hypothetical protein	2.70862
BdWA1_001155	hypothetical protein	1.16695
BdWA1_001156	Cyclin-like|Cyclin-like superfamily|Cyclin/Cyclin-like subunit Ssn8|Cyclin, N-terminal	100.266
BdWA1_001157	P-loop containing nucleoside triphosphate hydrolase|Small GTP-binding protein domain|Small GTPase	281.836
BdWA1_001158	Ribosomal protein S8 superfamily|Ribosomal protein S8	286.36
BdWA1_001159	RNA recognition motif domain|Nucleotide-binding alpha-beta plait domain superfamily|WW domain superfamily|WW domain|RNA-binding domain superfamily	521.373
BdWA1_001160	hypothetical protein	148.171
BdWA1_001161	Ferritin-like superfamily|Ribonucleotide reductase small subunit family|Ribonucleotide reductase small subunit|Ribonucleotide reductase-like	282.25
BdWA1_001162	C-CAP/cofactor C-like domain|Tubulin binding cofactor C-like domain|Tubulin-specific chaperone C|Cyclase-associated protein CAP/septum formation inhibitor MinC, C-terminal	50.8948
BdWA1_001163	Pinin/SDK/MemA protein	189.226
BdWA1_001164	hypothetical protein	0
BdWA1_001165	Regulator of chromosome condensation, RCC1|Regulator of chromosome condensation 1/beta-lactamase-inhibitor protein II	45.5887
BdWA1_001166	Pre-mRNA splicing factor	68.4568
BdWA1_001167	P-loop containing nucleoside triphosphate hydrolase|Small GTP-binding protein domain|Translation initiation factor IF- 2|Translation initiation factor IF- 2, domain 3|Translational (tr)-type GTP-binding domain|Translation initiation factor IF-2, domain 3 superfamily|Translation protein, beta-barrel domain superfamily	97.64
BdWA1_001168	Pleckstrin homology domain|B-box-type zinc finger|PH-like domain superfamily	177.05
BdWA1_001169	hypothetical protein	17.8932
BdWA1_001170	hypothetical protein	0.442707
BdWA1_001171	hypothetical protein	83.0361
BdWA1_001172	hypothetical protein	722.29
BdWA1_001173	hypothetical protein	194.584
BdWA1_001174	hypothetical protein	65.8772
BdWA1_001175	Armadillo-like helical|Armadillo-type fold|Translational activator Gcn1	128.887
BdWA1_001176	hypothetical protein	1.07488
BdWA1_001177	Nucleic acid-binding, OB-fold|ATPase, AAA-type, core|AAA ATPase, AAA+ lid domain|26S proteasome regulatory subunit P45-like|ATPase, AAA-type, conserved site|AAA+ ATPase domain|Proteasomal ATPase OB C-terminal domain|P-loop containing nucleoside triphosphate hydrolase	276.982
BdWA1_001178	WD40/YVTN repeat-like-containing domain superfamily|WD40 repeat|WD40-repeat-containing domain superfamily|G-protein beta WD-40 repeat|WD40 repeat, conserved site	154.105
BdWA1_001179	Armadillo-type fold	683.754
BdWA1_001180	XPG/Rad2 endonuclease|PIN-like domain superfamily|XPG-I domain|Zinc finger C2H2-type|5'-3' exonuclease, C-terminal domain superfamily|Exonuclease 1-like, PIN-like domain|Exonuclease 1|XPG, N-terminal	62.116
BdWA1_001181	hypothetical protein	0.265572
BdWA1_001182	hypothetical protein	0.678257
BdWA1_001183	hypothetical protein	0.792419
BdWA1_001184	Ubiquitin-conjugating enzyme/RWD-like|GIR2-like|RWD domain	0.980236
BdWA1_001185	SF-assemblin/beta-giardin	1.37461
BdWA1_001186	WD40 repeat|WD40 repeat, conserved site|WD40-repeat-containing domain superfamily|WD40/YVTN repeat-like-containing domain superfamily	0.570987
BdWA1_001187	Nucleosome assembly protein (NAP)|WD40/YVTN repeat-like-containing domain superfamily|WD40 repeat|NAP-like superfamily|WD40-repeat-containing domain superfamily	0.857159
BdWA1_001188	hypothetical protein	6.07226
BdWA1_001189	S-adenosyl-L-methionine-dependent methyltransferase superfamily	0.198992
BdWA1_001190	AdipoR/Haemolysin-III-related	1.1763
BdWA1_001191	Armadillo|Armadillo-type fold|Armadillo-like helical	0.511988
BdWA1_001192	hypothetical protein	0.239642
BdWA1_001193	hypothetical protein	0.281493
BdWA1_001194	Ricin B-like lectins|Fibrinogen, alpha/beta/gamma chain, C-terminal globular, subdomain 1|Galactose-binding-like domain superfamily|LCCL domain superfamily|Ricin B, lectin domain|LCCL domain|Fibrinogen-like, C-terminal	21.8685
BdWA1_001195	hypothetical protein	1.0319
BdWA1_001196	Ferlin family|C2 domain|C2 domain superfamily	154.822
BdWA1_001197	hypothetical protein	299.14
BdWA1_001198	Clathrin/coatomer adaptor, adaptin-like, N-terminal|Armadillo-type fold|Adaptor protein complex AP-1, gamma subunit|Armadillo-like helical	196.446
BdWA1_001199	STAG	451.443
BdWA1_001200	Ribosomal protein L28/L24|L28p-like	244.689
BdWA1_001201	Thioredoxin domain|Thioredoxin-like superfamily|Thioredoxin, conserved site|Thioredoxin	1106.58
BdWA1_001202	Armadillo-type fold|Importin beta family|Armadillo-like helical	161.333
BdWA1_001203	AMP-binding enzyme, C-terminal domain superfamily|ANL, N-terminal domain|Acetyl-coenzyme A synthetase, N-terminal domain|AMP-binding, conserved site|Acetate-CoA ligase|AMP-dependent synthetase/ligase|AMP-binding enzyme, C-terminal domain	173.146
BdWA1_001204	Nuclear polyadenylated RNA-binding protein Nab2/ZC3H14|Zinc finger, CCCH-type	425.323
BdWA1_001205	hypothetical protein	8.46571
BdWA1_001206	START domain|START-like domain superfamily	763.812
BdWA1_001207	WD40-repeat-containing domain superfamily|WD40/YVTN repeat-like-containing domain superfamily|WDR74/Nsa1	180.513
BdWA1_001208	Mago nashi protein|Mago nashi superfamily	247.519
BdWA1_001209	Testis-expressed protein 10/pre-rRNA-processing protein Ipi1|Armadillo-type fold	105.287
BdWA1_001210	Bromodomain|Bromodomain-like superfamily|Transcription initiation factor TFIID subunit 2	120.878
BdWA1_001211	hypothetical protein	130.868
BdWA1_001212	Mechanosensitive ion channel MscS|Mechanosensitive ion channel MscS-like, plants/fungi|LSM domain superfamily|Mechanosensitive ion channel MscS domain superfamily	337.495
BdWA1_001213	Prefoldin|Pescadillo|DNA repair Rad51/transcription factor NusA, alpha-helical|BRCT domain superfamily|BRCT domain|DNA recombination and repair protein RecA, monomer-monomer interface|DNA recombination/repair protein Rad51|Rad51/DMC1/RadA|Prefoldin alpha-like|DNA recombination and repair protein RecA-like, ATP-binding domain|P-loop containing nucleoside triphosphate hydrolase|AAA+ ATPase domain|D…	235.781
BdWA1_001214	Mechanosensitive ion channel MscS domain superfamily|LSM domain superfamily|Mechanosensitive ion channel MscS|Mechanosensitive ion channel MscS-like, plants/fungi	89.9313
BdWA1_001215	hypothetical protein	39.873
BdWA1_001216	TFIIS/LEDGF domain superfamily|Transcription factor IIS, N-terminal	89.431
BdWA1_001217	hypothetical protein	98.363
[truncated: 3,005 more rows]

## Sheet: BdUMGFs_wTPM
BdUMGF	Protein.accession	RNA.seq.TPM
[truncated: 522 more rows]
